# Supplementary material for: A new testudinoid turtle from the middle to late Eocene of Vietnam
Source: PeerJ. 2019 Feb 18;7:e6280. doi: 10.7717/peerj.6280 (PMC6383559; doi:10.7717/peerj.6280)
Supplement: Supplemental Information 3 [file peerj-07-6280-s003.nex]

#NEXUS
[written Thu Oct 11 14:09:54 CEST 2018 by Mesquite  version 3.31 (build 859) at geosmac07.unifr.ch/134.21.31.211]

BEGIN TAXA;
	TITLE Taxa;
	DIMENSIONS NTAX=70;
	TAXLABELS
		'Batagur_affinis' 'Batagur_borneoensis' 'Batagur_dhongoka' 'Batagur_kachuga' 'Batagur_trivittata' 'Chrysemys_picta' 'Clemmys_guttata' 'Cuora_amboinensis' 'Cuora_aurocapitata' 'Cuora_flavomarginata' 'Cuora_galbinifrons' 'Cuora_mouhotii' 'Cuora_pani' 'Cuora_picturata' 'Cuora_trifasciata' 'Cuora_zhoui' Cyclemys 'Emydoidea_blandingii' 'Geoclemys_hamiltonii' 'Geoemyda_spengleri' 'Gopherus_polyphemus' 'Hardella_thurjii' 'Heosemys_annandalii' 'Heosemys_depressa' 'Heosemys_grandis' 'Heosemys_spinosa' 'Leucocephalon_yuwonoi' Malayemys 'Mauremys_annamensis' 'Mauremys_caspica' 'Mauremys_leprosa' 'Mauremys_mutica' 'Mauremys_reevesii' 'Mauremys_rivulata' 'Mauremys_sinensis' 'Melanochelys_trijuga' 'Morenia_ocellata' 'Morenia_petersi' 'Notochelys_platynota' 'Orlitia_borneensis' 'Pangshura_smithii' 'Pangshura_tecta' 'Pangshura_tentoria' 'Rhinoclemmys_annulata' 'Rhinoclemmys_areolata' 'Rhinoclemmys_funerea' 'Rhinoclemmys_melanosterna' 'Rhinoclemmys_nasuta' 'Rhinoclemmys_pulcherrima' 'Rhinoclemmys_punctularia' 'Rhinoclemmys_rubida' 'Sacalia_bealei' 'Sacalia_quadriocellata' 'Siebenrockiella_crassicollis' 'Stigmochelys_pardalis' 'Vijayachelys_silvatica' 'Echmatemys_septaria' 'Echmatemys_wyomingensis' 'Bridgeremys_pusilla' 'Terrapene_carolina' 'Malaclemys_terrapin' 'Guangdongemys_pingi' 'Isometremys_lacuna' 'Mauremys_thanhinensis' 'Hardella_siamensis' 'Sinohadrianus_sichuanensis' 'Sinohadrianus_ezoensis' 'Sharemys_hemisphaerica' 'Palaeochelys_elongata' 'Banxheochelys_trani' 
	;

END;


BEGIN CHARACTERS;
	TITLE  Character_Matrix;
	DIMENSIONS  NCHAR=96;
	FORMAT DATATYPE = STANDARD GAP = - MISSING = ? SYMBOLS = "  0 1 2 3 4 5 6 7 8 9 A B C D E F G H J K M N P Q R S T U V W X Y Z a b c d e f g h j k m n p q r s";
	CHARSTATELABELS 
		1 'carapace, number of longitudinal keels' /  zero one_median_ one_median_and_two_lateral,
		2 'carapace, median keel' /  perceptible_ridge_or_trace_in_intervertebral_sulci neither,
		3 'carapace, median keel, extent' /  'anterior half (V1-V2)' 'anterior and posterior halves (V1-V5)' 'posterior half (V4-V5)' 'middle (V2-V3)',
		4 'carapace, median keel, height continuity' /  'same height (continuous)' 'height varies (discontinuous)',
		5 'carapace, lateral keels' /  perceptible_ridge_or_trace_in_interpleural_sulci neither,
		6 'carapace, lateral keels, extent' /  'anterior half (P1-P2)' 'anterior and posterior halves (P1-P4)' 'posterior half (P3-P4)' 'middle (P2-P3)',
		7 'carapace, lateral keels, position relative to neural series' /  half_way_between_neural_series_and_peripherals closer_to_neural_series,
		8 'carapace, flared posterior peripherals' /  present absent,
		9 'carapace, lateral margins, gutter formed by peripherals fourth to seventh' /  absent present,
		10 'carapace, intercostal fontanelles in adults' /  absent present,
		11 'carapace, neural bones, number' /  six seven eight nine ten,
		12 'Suprapygals, number' /  one two three,
		13 'costals, medial contact of costal close to 1st and 2nd neurals, position' /  anterior_to_interneural_suture at_the_interneural_suture posterior_to_interneural_suture,
		14 'costals, medial contact of costal close to 2nd and 3rd neurals, position' /  anterior_to_interneural_suture at_the_interneural_suture posterior_to_interneural_suture,
		15 'costals, medial contact of costal close to 3rd and 4th neurals, position' /  anterior_to_interneural_suture at_the_interneural_suture posterior_to_interneural_suture,
		16 'costals, medial contact of costal close to 4th and 5th neurals, position' /  anterior_to_interneural_suture at_the_interneural_suture posterior_to_interneural_suture,
		17 'costals, medial contact of costal close to 5th and 6th neurals, position' /  anterior_to_interneural_suture at_the_interneural_suture posterior_to_interneural_suture,
		18 'costals, medial contact of costal close to 6th and 7th neurals, position' /  anterior_to_interneural_suture at_the_interneural_suture posterior_to_interneural_suture,
		19 'costals, medial contact of costal close to 7th and 8th neurals, position' /  anterior_to_interneural_suture at_the_interneural_suture posterior_to_interneural_suture,
		20 'carapace, seventh costal bones, medial contact' /  absent present,
		21 'carapace, eighth costal bones, medial contact' /  absent present,
		22 'carapace, last suprapygal, contact with 10th peripheral, extension' /  absent small_or_barely_touching long_contact,
		23 'carapace, anterior peripherals (first to fourth), serration' /  absent present,
		24 'carapace, posterior peripherals (seventh to eleventh), serration' /  absent present,
		25 'carapace, cervical scute' /  present absent,
		26 'carapace, vertebral scutes, number' /  five six seven eight nine ten,
		27 'carapace, cervical scute, notch on posterior margin' /  absent present,
		28 'carapace, cervical scute, median keel' /  absent present,
		29 'nuchal, ventral view, curved protusion behind first marginal' /  absent present,
		30 'carapace, first vertebral scute, anterior and posterior margins, relative width' /  anterior_margin_wider subequal posterior_margin_wider,
		31 'carapace, first vertebral scute, anterolateral step' /  absent present,
		32 'carapace, third vertebral scute, prominent posterodorsal projection' /  absent present,
		33 'carapace, sulcus between third vertebral and second pleural, shape' /  'convex, rounded' straight_or_partly_straight concave,
		34 'Carapace, sulcus between second and third vertebral scutes, position relative to neurals' /  on_neural_III on_neural_II,
		35 'Carapace, sulcus between first and second pleural scutes, anteromedial projection' /  absent 'present, does not cross the suture between costal I and II' 'present, crosses the suture between costal I and II',
		36 'Carapace, sulcus between second and third pleural scutes, anteromedial projection' /  absent 'present, does not cross the suture between costal III and IV' 'present, crosses the suture between costal III and IV',
		37 'carapace, fourth vertebral scute, anterior margin, position relative to neural bones' /  'lies over the fourth neural, or on the suture between the fourth and fifth neural' lies_over_the_fifth_neural 'lies over the sixth neural, or on the suture between the fifth and sixth neural',
		38 'carapace, fourth vertebral scute, posterior margin, position relative to neural bones' /  'over the sixth neural, or suture between sixth and seventh neurals' 'on the seventh neural, or on the suture between the seventh and eighth neural' on_the_eighth_neural_or_on_the_homologue_of_the_eighth_neural_if_the_seventh_is_reduced posterior_to_the_last_neural_bone_or_on_its_posterior_suture,
		39 'carapace, suture between vertebral I and pleural I, contact with marginal scutes' /  first_marginal sulcus_between_first_and_second_marginals second_marginal,
		40 'carapace, sulcus between first and second pleural, contact with marginal scutes' /  fourth_marginal sulcus_between_fourth_and_fifth_marginals fifth_marginal between_fifth_and_sixth_marginals,
		41 'carapace, sulcus between second and third pleural, contact with marginal scutes' /  sixth_marginal sulcus_between_sixth_and_seventh_marginals seventh_marginal,
		42 'carapace, sulcus between third and fourth pleural, contact with marginal scutes' /  eighth_marginal sulcus_between_eighth_and_nineth_marginals nineth_marginal tenth_marginal,
		43 'carapace, sulcus between fourth pleural and fifth vertebral, contact with marginal scutes' /  tenth_marginal sulcus_between_tenth_and_eleventh_marginal eleventh_marginal,
		44 'carapace, fourth marginal scute, contact with costals' /  absent present,
		45 'carapace, sixth marginal scute, contact with costals' /  absent present,
		46 'carapace, pygal bone, subdivision by the sulcus between the twelfth marginal scutes' /  none partial complete,
		47 'carapace, pygal bone, median notch' /  absent present,
		48 'carapace, first vertebral scute, relation between length and width' /  longer_than_wide as_long_as_wide wider_than_long,
		49 'carapace, fourth vertebral scute, relation between length and width' /  longer_than_wide as_long_as_wide wider_than_long,
		50 'carapace, anterior musk duct foramen or notch' /  present absent,
		51 'carapace, anterior musk duct foramen or notch, position' /  in_peripheral_series at_suture_between_peripheral_and_axillary_buttress only_in_axillary_butress,
		52 'peripherals, anterior musk duct foramen or notch, position' /  in_peripheral_II between_peripheral_II_and_III in_peripheral_III between_peripheral_III_and_IV in_peripheral_IV,
		53 'carapace, posterior musk duct foramen or notch' /  present absent,
		54 'carapace, posterior musk duct foramen or notch, position' /  in_peripheral_series at_suture_between_peripheral_and_inguinal_buttress in_inguinal_butress,
		55 'peripherals, posterior musk duct foramen or notch, position' /  in_peripheral_VI at_suture_between_peripheral_VI_and_peripheral_VII in_peripheral_VII in_peripheral_VIII,
		56 'carapace, axillary buttress, medial extent' /  entirely_absent not_reaching_first_costal_bones reaches_costal_suture in_clear_contact_with_first_costal_bones in_direct_contact_with_first_dorsal_rib,
		57 'carapace, inguinal buttress, medial extent' /  entirely_absent 'small, no contact with the costal bones' reaches_coastal_suture in_clear_contact_with_costal_bones,
		58 'carapace, inguinal buttress, position relative to costals' /  at_fourth_costal between_fourth_and_fifth at_fifth_costal between_fifth_and_sixth_costal at_sixth_costal,
		59 'carapace, fifth peripheral bone, medially-directed pivoting process for plastral hinge' /  absent present,
		60 'second costal, rib tip insertion, position' /  within_fourth_peripheral between_fourth_and_fifth_peripheral,
		61 'third costal, rib tip insertion, position' /  within_fifth_peripheral between_fifth_and_sixth_peripheral,
		62 'fourth costal, rib tip insertion, position' /  within_sixth_peripheral between_sixth_and_seventh_peripheral,
		63 'shell, sutured contact between plastron and carapace (bridge)' /  present 'absent, attachment by connective tissue',
		64 'bridge, fifth marginal scute, contact with hyoplastron' /  absent present,
		65 'bridge, fifth marginal scute, midlateral extension over hyoplastron' /  absent present,
		66 'bridge, sixth marginal scute, contact with hyoplastron' /  absent present,
		67 'bridge, sixth marginal scute, midlateral extension over hyoplastron' /  absent present,
		68 'bridge. pectoral-abdominal suture, contacting marginal scute' /  fifth_marginal sulcus_between_fifth_and_sixth_marginals sixth_marginal,
		69 'hyoplastron/hypoplastron suture, contact with peripheral' /  in_peripheral_V between_peripheral_V_and_VI in_peripheral_IV,
		70 'plastron, anterior margin, shape' /  convex straight concave,
		71 'plastron, anterior margin, notch' /  absent present,
		72 'plastron, anterior margin, lateral spikes or tuberosities' /  absent present,
		73 'plastron, anterior margin, gularohumeral sulcus, inflection' /  absent present,
		74 'gular scute, relation between length and width' /  longer_than_wide as_long_as_wide wider_than_long twice_wider_than_long,
		75 'epiplastron, visceral view, gular folding lip, extent' /  'closer to anterior margin (shorter then the mid-lenght of epiplastra)' 'around the mid-length of epiplastra (around 50%)' 'closer to entoplastron margin (longer then the mid-length of epiplastra)',
		76 'epiplastron, visceral view, gular folding lip, medial contact' /  'present, folding lips meet at midline' 'absent, folding lips do not meet',
		77 'epiplastron, visceral view, step posterior to gular folding lip' /  absent present,
		78 'epiplastron, visceral view,  overhanging lip' /  present absent,
		79 'entoplastron, dorsal view, posterior pointed projection' /  absent 'present, at posteromedial region, may not touch the posterior rim' 'present, at posterior rim',
		80 'epiplastron, dorsal view, posterolateral projection, length and shape' /  not_clearly_differentiated_from_the_posterior_rim 'angled, but not with a well defined shape' 'well developed, pointed',
		81 'entoplastron, humeropectoral sulcus, position relative to epi-hyo suture' /  posterior_to_the_posterior_margin_of_entoplastron intersecting_the_posterior_margin_of_entoplastron 'between the posterior margin of entoplastron and the epi-hyo suture' 'intersecting epi-hyo suture',
		82 'entoplastron, intersection by the gularohumeral sulcus' /  completely_absent 'just contacting the ento-epiplastron suture' intersecting,
		83 'entoplastron, ventral view, relation between anterior and posterior areas as defined by the epi-hyo contact' /  anterior_part_largest anterior_and_posterior_parts_subequal posterior_part_largest,
		84 'pectoral and abdominal scutes, longitudinal keel medial to the bridge' /  absent present,
		85 axillary_scute /  present absent,
		86 inguinal_scute /  present absent,
		87 plastral_concavity_on_males /  absent present,
		88 'hyo-hypoplastron suture, overlap by pectoro-abdominal suture' /  completely_absent partially_overlapping completely_overlapping,
		89 'inguinal buttress, position relative to hypoplastron-xiphiplastron suture' /  'distant (around the midpoint of the length of the hypoplastron)' 'close (posterior)',
		90 'plastron, posterior fontanelle between hypoplastron and xiphiplastron' /  absent present,
		91 'plastron, femoral scute, contact with inguinal scute' /  absent present,
		92 'xiphiplastron, lateral region of the anterior margin in dorsal view, shape of suture' /  no_distinct_spiked_processes anterior_spiked_process anterior_and_posterior_spiked_processes posterior_spiked_process,
		93 'xiphiplastron, visceral view, lateral lip/keel' /  absent present,
		94 'anal notch, depth' /  deep shallow absent,
		95 'anal scutes, fusion' /  absent present,
		96 'anal notch, shape' /  triangular rounded rectangular ; 
	MATRIX
	'Batagur_affinis'             0?0????00(0 1)(0 1 2)(1 2)2222222(0 1)00000000?(0 2)(0 1)010001(1 2 3)000001120(0 1 2)200(0 2)0(0 1 2)2433-0000101(0 1)(0 2)01(0 1)002???1(1 2)(1 2)0200000000(0 1)1?(0 1)01
	'Batagur_borneoensis'         0?1????(0 1)0(0 1)(1 2 3)1222222200(0 1)000000?(0 1 2)(0 1)01000(0 1)(0 1 2 3)00(0 1)02112(0 1)(0 1 2)(0 1 2)00(0 1 2)(0 1)(0 1)2433-00001(0 1)(0 1)000(1 2)(0 1)002???1(1 2)(1 2)0200000000(0 1)1?(0 1)0(0 1)
	'Batagur_dhongoka'            (0 1)1(0 1)1???00(0 1)(2 3)(1 2)222222200(0 1 2)0000000(0 1 2)(0 1)010100(1 2)0000(0 1)1121(0 1)0(0 1)0(0 1 2)(0 1)(0 1 2)2433-00001(0 1)1(0 1)0010(0 1)0(0 1)???1(1 2)(0 1 2)020(0 1)00000001?00(0 1)
	'Batagur_kachuga'             (0 1)(0 1){1 2}0???(0 1)(0 1)(0 1)(2 3)12(0 2)(0 2)(0 2)(0 2)2200(0 2)000000?0(0 1)010(0 1)(0 1)(0 1)(1 2)0(0 2)(0 2)(0 2)2(0 1)(0 1)2(0 1)(1 2)(0 2)002002(3 4)3(2 3)-0000(0 1)0(0 1)0(0 2)?(1 2)(0 1)(0 1)0(0 2)10112(1 2)02000(0 1)1000(0 1)1?(0 1)00
	'Batagur_trivittata'          0?-????100?????????00?0000000(1 2)101?????0(0 2)00????0200??0??433----0??????(1 2)000????12????000??00???10-
	'Chrysemys_picta'             0------(0 1)0(0 1)212222222000000000(0 1)010100012(0 1)22220011(1 2)21??1??(2 3)(2 3)2-0000(0 1)0(0 1)02?(1 2)(0 1)1(0 1)0(0 1)-012(0 2)02(1 2)(0 1)00?00001?(1 2)0-
	'Clemmys_guttata'             0------10011222222-000000000?000100023022220010021--???213-?0?0110-0?20100???12?222111-100-??10-
	'Cuora_amboinensis'           (0 1 2)0(1 2)0010(0 1)(0 1)0(1 2)(0 1)00000000(0 1)(0 2)0000(0 1)(0 1)00001000(1 2)(1 2 3)(0 1)(1 2)22(1 2)(0 1)(0 1)2(0 1)(1 2)200(2 3 4)002(0 1)(0 1)2100(0 1)1-----0(1 2)(0 1)(0 1)00(0 1)?012(0 1 2)22(1 2)0--(0 1)200-(0 1 2)?(1 2)(0 1)-
	'Cuora_aurocapitata'          1011---00021000202200000001?010010001202222??20220121--11110?11-----?200001-01212210---200-1?10-
	'Cuora_flavomarginata'        201(0 1)1101(0 1)010000000?01000000000001?001302222??20(1 2)2004(0 1)0211(1 2)(0 1)0101-----?(0 2)(0 1)0000-01(0 1 2)(1 2)2220--?200-1?2(0 1)?
	'Cuora_galbinifrons'          0------10010????????1100000000001?001302222??21220020??1111???1-----?200001-012????0---200-??21-
	'Cuora_mouhotii'              2010010(0 1)002(0 1)00000(0 2)20000(0 1)000(0 1)0(0 2)10(0 1)00012022(0 2)20021(0 1)2002002(1 3)221000(0 1)-----?(1 2)11(0 1)(1 2)1?01(1 2)(1 2)2??0(0 1)(0 1)12000(0 2)?000
	'Cuora_pani'                  1011---100????????????00000000001?????02222??212200400211111111-----?210010-0121???0---200-0?2?-
	'Cuora_picturata'             0?1????10031(0 2)(0 2)000?20000(0 1)00000(0 2)001?001(1 2)02222??21220040021(1 2)(1 2)10001-----?210001??12(0 2)22?0--?200-(1 3)?(0 1)00
	'Cuora_trifasciata'           1010---10021200002200000000000001???1202222??212201201212200011-----?201000-0122???0--?200-1?10-
	'Cuora_zhoui'                 0------(0 1)(0 1)01(0 1)(0 2)00000?0(0 1)00000000000100011222220021(0 2)(1 2)0040(0 1)2(1 2)(1 2)(1 2)10001-----?(1 2)(0 1)(0 1)00(0 1)1(0 1)12(1 2)2200--?(1 2)00-2?(0 2)(0 1)0
	Cyclemys                      101(0 1)???(0 1)00(2 3)0000(0 2)0(0 2)(0 2)00(0 2)0(0 1)00(0 1)(0 1)0(1 2)(0 1)(0 1)10001(1 2)02222002(0 1)(0 1 2)(1 2)(0 1)0(3 4)(0 1)02(1 2)(1 2)(2 3)(0 1)0001-----?(0 1 2)(0 1)(0 1)(0 1)(0 1 2)0?01(0 1 2)(0 1)22(1 2)0(0 1)(0 1)?(1 2)00?1?(0 1)0(0 1)
	'Emydoidea_blandingii'        1020---0002?2?222220000000001000100012222220011221--1--?1-10000-----???????????????0?1?200-1?10-
	'Geoclemys_hamiltonii'        20100(1 3)1(0 1)0(0 1)2122222220000000(0 1)00(0 1 2)(0 1)010001202222002(0 1)0(0 1 2)0020(0 1)23(1 3)3-00001(0 1)1(0 1)(0 1)0(1 2)(0 1)(0 1)(0 1)00?0(0 1)(1 2)(0 1 2)02(0 1)(0 1)00(0 1)0(0 1)00(0 1)?(0 1)0(0 1)
	'Geoemyda_spengleri'          2010010100(1 2)(0 1 2)(0 2)(0 2)00(0 2)0(0 2)00(0 2)(0 1)10011?(0 1)001000(1 2)(2 3)02222(0 1)(0 1)11(1 2)20(0 1)20123(2 3)2-0000(0 1)00?(0 1)1(1 2)(0 1)1(0 1)(2 3)???1(0 1 2)22(0 1)(0 1)0111000-(1 2)?00(0 1)
	'Gopherus_polyphemus'         0------10(0 1)(2 3)1(0 1)0002(0 2)(0 2)000000000?(0 1)001000(1 2)2000??110(0 1)221--1--334-00000-0-02(0 2)(0 1)011???02102(1 2)000101(0 1)(0 1)1?000
	'Hardella_thurjii'            1010???10(0 1)(2 3)(1 2)222222200(0 1)0(0 1)00(0 1)00(0 2)(0 1)010001(1 2)00002(0 1)(0 1)2(0 1)(0 1 2)(1 2)(0 1)(0 1)(1 2)(0 1)??433-0000(0 1)0(0 1)0(0 1 2)0(1 2)0(0 1)(0 1)(1 2)0?01(1 2)(1 2)02(0 1)(0 1)000000(0 1)(1 2)?00(0 1)
	'Heosemys_annandalii'         10(1 2)1---10(0 1)21200000200(0 2)0(0 1)00(0 1)(0 1)1(0 2)(0 1)0(1 2)00012021120021(0 1)20??002323?000000012?10110???110222000?00001?001
	'Heosemys_depressa'           (0 1)011---(0 1)(0 1)0(2 3)(0 1)000000200(1 2)0000000(1 2)1010001202122(0 1)02(0 1)(1 2)20(0 1)20022(1 2)2-000010102?(1 2)(0 1)(0 1)1(0 2)101(0 1)(1 2)12220(0 1)(0 1)(0 1)0000(0 2)?000
	'Heosemys_grandis'            1010---1(0 1)02120000020000100111210100012020220021020020(0 1)22(1 2)2-00000?1???(1 2)(0 1)11200(0 1)121222000?0001(1 2)?00(0 1)
	'Heosemys_spinosa'            (1 2)01(0 1)---100(1 2)(1 2)0000000000(0 1)100(0 1)10(1 2)(0 1)01?001102(1 2)22??21220(0 1)20(0 1)2(2 3)(2 3)(2 3)-000000(0 1)12?2(0 1)(0 1)1(1 2)???1(0 1)1?2?0(0 1)(0 1)000(0 1)0(1 2)?000
	'Leucocephalon_yuwonoi'       (1 2)0100100(0 1)0(1 2)(0 1)0000002000(0 1)100000(1 2)(0 1)010001(2 3)022220(0 1)11(0 1)20(1 2)20(1 2)233(2 3)-000010102021(0 1)(0 1)3???1(1 2)(0 1)0(1 2)2(0 1)(0 1)(0 1)(0 1)00002?000
	Malayemys                     (1 2)01(0 1)011(0 1)(0 1)02(0 1)22(0 2)2(0 2)2200(0 2)0000(0 1)00(0 1)(0 1)010001(1 2)02(1 2)(1 2)20(0 1)2(0 1)(0 2)20(0 1)20(0 1)2(2 3)3310000(0 1)0(0 1)0(1 2)0(1 2)(0 1)1(0 1)(0 1 2)0?01(1 2)(1 2)(1 2)2(0 1 2)(0 1)00?0000(0 1)?00(0 1)
	'Mauremys_annamensis'         20100111(0 1)021222222200(1 2)0000(0 1)?10(0 1)01???2(2 3)(0 1)2(1 2)22??(1 2)(0 1)22002002333-0000(0 1)?(0 1)?1?211000-012(0 1)???000100001?001
	'Mauremys_caspica'            (0 1 2)(0 1)1(0 1)110(0 1)(0 1)(0 1)(2 3)12222(0 2)2200(0 1 2)0000(0 1)0(0 1)000100012(1 2)(1 2)(1 2)22(0 1)(0 1)2(0 1)220020(0 1)233(2 3)-00001(0 1)1(0 1)2?(1 2)1(0 1)1(0 1)0?012(1 2)22(1 2)0(0 1)(0 1)0000(0 1)(1 2)?00(0 1)
	'Mauremys_leprosa'            1(0 1)10---0(0 1)(0 1)2(1 2)222222200(0 2)00001(0 1)0000100012(1 2)(1 2)1220021220(0 1)20(0 1)2(2 3)(2 3)(2 3)-0000(0 1)0(0 1)(0 1)2?1(0 1)1000?012(1 2)221000(0 1)(0 1)000(0 1 2)?(0 1)00
	'Mauremys_mutica'             (0 1)01(0 1)---(0 1)(0 1)02(0 1)22(0 2)(0 2)22200(0 1)0000(0 1)010(0 1)01000(1 2)2(0 1)2(1 2)(1 2)(1 2)00(1 2)(0 1)(0 1 2)20(0 1)20(0 1)2333-00-01010(0 2)?(1 2)(0 1)(0 1)0(0 2)0?01212200(0 1)(0 1)?0000(0 1 2)?00(0 1)
	'Mauremys_reevesii'           20100101(0 1)(0 1)(1 2)(1 2)222222200(0 2)0000(0 1)(0 1)100010001(2 3)(0 1)(1 2)(1 2)(1 2)200(1 2)1(1 2)20(0 1)20(0 1)2333-0000(0 1)0(0 1)(0 1)2?(1 2)(0 1)(0 1)(0 1)(0 1)(0 1)?01(1 2)(1 2)220(0 1)(0 1)000000(0 1)?00(0 1)
	'Mauremys_rivulata'           (0 1 2)010010(0 1)(0 1)0212222(0 2)2(0 2)0000000(0 1)(0 1)1(0 1)(0 1)0(1 2)000(1 2)(1 2 3)(0 1 2)(1 2)(1 2)(1 2)200(1 2)(0 1)(1 2)20020(0 1)233(2 3)-0000(0 1)0(0 1)(0 1)22(1 2)1(0 1)(0 1)(1 2)0?012(0 2)221000?0000(1 2)?00(0 1)
	'Mauremys_sinensis'           (0 1)010???(0 1)(0 1)(0 1)212222222000000000?0(0 1)010(0 1)01202222?02(0 1)(1 2)20(0 1)20(0 1)2333?0000(0 1)0(0 1)0(1 2)0(1 2)(0 1)(0 1)0(1 2)0?0(0 1)(0 2)(0 1 2)(0 2)21(0 1)00?0000(1 2)?00(0 1)
	'Melanochelys_trijuga'        (1 2)010(0 1)(1 3)(0 1)(0 1)1(0 1)(2 3)(1 2)2000(0 2)(0 2)200(0 1)00001100(0 1)010001(1 2)0(1 2)(1 2)(1 2)(1 2)(0 1)(0 1)(1 2)1(0 1 2)(1 2)0020(0 1)2(2 3)(2 3)2-0000101(0 1)2221(0 1)(0 1)(0 1 2)1??1222(1 2)000(0 1)10000(1 2)?000
	'Morenia_ocellata'            (0 1)110---100(1 2)022222(0 2)?0020000000(0 1)1010001100002002(0 1)(0 2)2??????332-00001010??10(0 1)111?0120021000000001?10-
	'Morenia_petersi'             (0 1)0(0 1)1???100(1 2 3)(0 1)(0 2)2(0 2)2(0 2)220(0 1)(0 2)000(0 1)000(1 2)(0 1)01000110(0 1)0(0 1)(1 2)002(0 1)(1 2)(0 2)1--1??(2 3)2(2 3 4)000001(0 1)10(1 2)(0 2)1(0 1)(0 1)(0 1)(1 2)01(0 1)1(1 2)(0 1)(0 1)(0 1 2)(0 1)(0 1)000(0 1)00(0 1)1?(0 1)0(0 1)
	'Notochelys_platynota'        10(1 2)(0 1)???(0 1)0(0 1)(2 3)1222(0 2)222000(0 1)10(1 2)00(0 1)000100011022(0 1)2001122002(0 1)(0 1)2(0 1)(1 2)30000(0 1)??????2(0 1)(0 1)(0 1)(0 1)0?01(0 2)1122011?20(0 1)?1?(1 2)0-
	'Orlitia_borneensis'          (0 1)011---000212(0 2)2222200(0 1 2)000000?0(0 1)0100012(0 1)2(1 2)22002(0 1)(1 2)20020023(2 3)(3 4)-00001010(0 1)0(1 2)(0 1)(0 1)(0 1)(1 2)???1(0 2)(0 1)020000000001?001
	'Pangshura_smithii'           1011???(0 1)002(0 1)22202220020000(0 1)(0 1)?(0 1 2)(0 1)01(0 1)(0 1)(1 2)0200000(0 1)12(0 1)(0 1)000(0 1 2)0(0 1)2433000001(0 1)1(0 1)00(1 2)(0 1)101???1(1 2)(0 1 2)020(0 1)000000(0 1)1?00(0 1)
	'Pangshura_tecta'             1011???(0 1)0(0 1)(1 2)1222022(0 2)00200000000(0 1)(0 1)10220(1 2 3)00000112(0 1)(0 1)000(1 2)002433-00001111022111(0 2)0011(1 2)(0 1 2)0(1 2)0(0 1)00?0000(0 1)?00(0 1)
	'Pangshura_tentoria'          1011???10(0 1)2122202220020000000(1 2)1(0 1)10(0 1)(1 2)020(0 1)000(0 1)(0 1)210(0 2)00(1 2)002433-0000(0 1)0(0 1)01?(1 2)(0 1)(0 1)010??1(1 2)1(0 1)2(0 1)(0 1)(0 1)(0 1)00000(0 1)?(0 1)0(0 1)
	'Rhinoclemmys_annulata'       (1 2)01(0 1)???(0 1)(0 1)0(1 2)(0 1)00(0 2)(0 2)(0 2)2(0 2)00(0 2)00001(0 1)(0 1)(0 1 2)(0 1)0(0 1)0001(2 3)0222200(1 2)(0 1)(1 2)(1 2)0120(1 2)2(2 3)(2 3)(2 3)-(0 1)(0 1)(0 1)0101(0 1)22(1 2)(0 1)(0 1)(0 1)(2 3)(0 1)011(1 2)(0 1 2)22(0 1 2)0(0 1)11000?(0 1)?(0 1)00
	'Rhinoclemmys_areolata'       1010???100(1 3)100000(0 2)2002000010100010001(2 3)02(1 2)220011(0 2)21--1--33(2 3)-0(0 1)(0 1)0(0 1)0112?211(0 1)(0 1)0011(0 1)(0 1)220000?0(0 1)001?000
	'Rhinoclemmys_funerea'        101?---(0 1)10????????????0000(0 1)0(0 1)0(0 1)01000??02(1 2)22??11(1 2)1??????332??0001?1???211120-01203?2000100001?00(0 1)
	'Rhinoclemmys_melanosterna'   1011---11020200002200201000?1000200012022220011221--1--332----00-0-20211100-01203200000000?1?000
	'Rhinoclemmys_nasuta'         1011---(0 1)1(0 1)2?000202200000000(0 1)0000(1 2)00012(0 1)(1 2)(0 1)221021220020(0 1)2322-0000110-00211120-01(0 1)(0 1)(2 3)(0 1)100?0000?1?(0 1)00
	'Rhinoclemmys_pulcherrima'    1010???(0 1)(0 1)0(1 2)(0 1)0000(0 2)2?00000001(0 1)(0 1)0(0 1)0(0 1)0001(2 3)02(1 2)22(0 1)(0 1)1(0 1)22(0 1)12(0 1)1233(2 3)?0000(0 1)(0 1)(0 1)0(0 2)?(1 2)1(0 1)(0 1)(0 1 2)(0 1)(0 1)11(1 2)(1 2)(2 3)2(0 2)0(0 1)(0 1)?00001100(0 1)
	'Rhinoclemmys_punctularia'    1010???(0 1)(0 1)0(1 2)(0 1)(0 2)0000(0 2)200(0 2)0000(0 1)(0 1)1(0 1 2)(0 1)010001(1 2 3)02(1 2)22(0 1)(0 1)(1 2)(0 1)(0 1 2)20(0 1)20123(2 3)2-(0 1)(0 1)(0 1)0(0 1)01(0 1)(0 2)(0 2)(0 1 2)(0 1)11(1 2 3)00(0 1)1(0 1 2)(0 1)(1 2 3)(0 1 2)00(0 1)(0 1)00000(1 2)?(0 1)0(0 1)
	'Rhinoclemmys_rubida'         1010---100310000022002000010?1101?001302222???1120?????222-???010112?21111???11022000??000???000
	'Sacalia_bealei'              1010---(0 1)002(0 1)222222200(0 2)00000010001?0012222220021220020(0 1)2(2 3)22----010100?1111(1 2)???121(1 2)21011?000?1?(0 1)00
	'Sacalia_quadriocellata'      (0 1)010---(0 1)002(0 1)2(0 2)2222200000000000001?00122222200(1 2)(0 1)2(0 2)0(0 1)20(0 1)(1 2)(2 3)(2 3)(2 3)--0001011201(0 1)112???1(1 2)(0 1)2(0 1)20(0 1)1?000?1?10-
	'Siebenrockiella_crassicollis'(0 1)0(1 2)(0 1)???1(0 1)0(1 2)1222222200(0 2)0(0 1)00(0 1)(0 1)000000001(2 3)0(1 2)(0 1)(1 2)(1 2)002(0 1)(0 2)(0 2)0(0 1)20(0 1)2(3 4)33-0000(0 1)(0 1)(0 1)000(1 2)(0 1)(0 1)(0 1)(0 1 2)0?01(1 2)(0 2)(2 3)2(0 1)(0 1)(0 1)0(0 1)0000(1 2)?00(0 1)
	'Stigmochelys_pardalis'       0------(0 1)0(0 1)(1 2)1(0 2)0202020000010--0(0 1)001000(1 2)(1 2)02???1?0(0 1)(0 1 2)21--1--(1 3)3(3 4)-00000-0-0?(0 1 2)(0 1)(0 1)0(0 1)201020(0 1)22010101(0 1)11?000
	'Vijayachelys_silvatica'      20100101(0 1)021(0 2)(0 2)0202(0 2)00000000(0 1)(0 1)01010001102222002(0 1)(0 1)2012012222----01011??211(0 1)210(0 1)1(0 1)1(1 2)100(0 1)1?000-1?000
	'Echmatemys_septaria'         0??????0002(0 1)2222(0 2)2200(0 1)000000100010001(2 3)(0 2)122200202(0 2)??????333-0000??????(0 1)(0 1)(0 1)002011(0 2)0(0 2)21(0 1)???000?11001
	'Echmatemys_wyomingensis'     (0 1)02?---0002(0 1)2222222000000010(0 1)0(0 1)010(0 1)0(1 2)20?2?2??2?2(0 2)002???333????0??????(0 1 2)00(0 1)(0 1)11112(0 2)(1 2)(1 2)(0 2)0???000?11000
	'Bridgeremys_pusilla'         (0 1)01????(0 1)00?1?22?????0?000?1(0 1)10001?00??0??????210?01(2 4)0(0 1)33???00?0??????10(0 1)(0 1)(0 1)2011??2010???000?11(0 1)00
	'Terrapene_carolina'          1011---(0 1)00(0 1)(0 1)222222-01000000000(0 1)01(0 1)00(0 1)30222(0 2)001(0 1)(0 2)21--1--00-10001------0(0 1)00001(0 1)1212220--?2-0-112(0 1)-
	'Malaclemys_terrapin'         10?????1?0212222222000?0??????????0012???22??11???????????-???010102?101000-0122021000?000000001
	'Guangdongemys_pingi'         0?-?????002?2(0 2)20222???0?0000?11010001?0????00??0???????333-???0??????1(0 1)0?????1??021??????0?110?1
	'Isometremys_lacuna'          2?2????00021222222200?0000?0?0001000120????002?21??????333-???0??????11??????1??222????000???0?0
	'Mauremys_thanhinensis'       2?2????0?021(0 2)(0 2)(0 2)(0 2)(0 2)(0 2)(0 2)00?0000?0?000100012(0 2)2222002121002???332-???0??????(0 1 2)0??????1??12(1 2)?00?0?0-?10?(0 1)
	'Hardella_siamensis'          2?2??????021222222200?000000?000100012?20??002121??????333-???01?????10??????1??02??11?0?00??002
	'Sinohadrianus_sichuanensis'  ??????????21222022200????0?????0100012?????????????????332-???0?????????????????0?????10?0???1?-
	'Sinohadrianus_ezoensis'      ??????????21222222200??0?0??????????????????????????????????????????????????????????????????????
	'Sharemys_hemisphaerica'      0---?--???20????222000?0?0????001???12??2?2?0??11?????????????0??????2101???????32????12?0???00?
	'Palaeochelys_elongata'       10?0??????21220000?00?0000????0010??120?222??2????????????????01???0?1001???????021?0??0?0???0?0
	'Banxheochelys_trani'         (0 1 2)(0 1)(1 3)(0 1)0(0 3)0(0 1)00(2 3)12(0 2)(0 2)(0 2)(0 2)(0 2)200(0 2)0(0 1)0(0 1)(0 1)00000(0 1)0001(1 2)02?(0 1 2)2002(0 1)(0 2)2002??????????0??????(0 1)(0 1)(0 1)(0 1)0(1 2)(0 1)(0 1)1(0 2)0(1 2)2(0 1 2)0???000?0100(0 1)

;

END;
BEGIN LABELS;
	TAXAGROUPLABEL juvenile COLOR = (RGB 1 0.50196078 0.50196078) ;
	TAXAGROUPLABEL fossil COLOR = (RGB 0.10196078 1 0.10196078) ;
	TAXAGROUPLABEL UCMP COLOR = (RGB 0.10196078 0.27843137 1) ;
	TAXAGROUPLABEL NEOGENE COLOR = (RGB 1 0.03529412 0.41960784) ;
	TAXAGROUPLABEL Vietnam COLOR = (RGB 0.70196078 1 1) ;
	TAXAGROUPLABEL new? COLOR = (RGB 1 0.66666667 0.16862745) ;


END;

BEGIN SETS;
	TAXPARTITION * UNTITLED  =  fossil :  57 -  59 62 -  69, Vietnam :  70;

END;

BEGIN ASSUMPTIONS;
	TYPESET * UNTITLED   =  unord:  1 -  2 4 -  10 20 -  21 23 -  25 27 -  29 31 -  36 39 -  47 50 - 53\3 57 - 60\3 61 -  69 71 -  78 81 -  87 89 -  91 93 95 -  96, ord:  3 11 -  19 22 26 30 37 -  38 48 -  49 51 -  52 54 -  56 58 70 79 -  80 88 92 94, irrev:  59;

END;

BEGIN MESQUITECHARMODELS;
	ProbModelSet * UNTITLED   =  'Mk1 (est.)':  1 -  96;
END;

BEGIN NOTES;

	SU  T = 65 C = 1 N = color I = 12;

	SU  T = 65 C = 3 N = color I = 12;

	SU  T = 65 C = 8 N = color I = 12;

	SU  T = 65 C = 9 N = color I = 12;

	SU  T = 65 C = 10 N = color I = 12;

	SU  T = 65 C = 11 N = color I = 12;

	SU  T = 65 C = 12 N = color I = 12;

	SU  T = 65 C = 13 N = color I = 12;

	SU  T = 65 C = 14 N = color I = 12;

	SU  T = 65 C = 15 N = color I = 12;

	SU  T = 65 C = 16 N = color I = 12;

	SU  T = 65 C = 17 N = color I = 12;

	SU  T = 65 C = 18 N = color I = 12;

	SU  T = 65 C = 19 N = color I = 12;

	SU  T = 65 C = 20 N = color I = 12;

	SU  T = 65 C = 21 N = color I = 12;

	SU  T = 65 C = 22 N = color I = 12;

	SU  T = 65 C = 23 N = color I = 12;

	SU  T = 65 C = 24 N = color I = 12;

	SU  T = 65 C = 25 N = color I = 12;

	SU  T = 65 C = 26 N = color I = 12;

	SU  T = 65 C = 27 N = color I = 12;

	SU  T = 65 C = 28 N = color I = 12;

	SU  T = 65 C = 29 N = color I = 12;

	SU  T = 65 C = 30 N = color I = 12;

	SU  T = 65 C = 31 N = color I = 12;

	SU  T = 65 C = 32 N = color I = 12;

	SU  T = 65 C = 33 N = color I = 12;

	SU  T = 65 C = 34 N = color I = 12;

	SU  T = 65 C = 35 N = color I = 12;

	SU  T = 65 C = 36 N = color I = 12;

	SU  T = 65 C = 37 N = color I = 12;

	SU  T = 65 C = 38 N = color I = 12;

	SU  T = 65 C = 39 N = color I = 12;

	SU  T = 65 C = 40 N = color I = 12;

	SU  T = 65 C = 41 N = color I = 12;

	SU  T = 65 C = 42 N = color I = 12;

	SU  T = 65 C = 43 N = color I = 12;

	SU  T = 65 C = 44 N = color I = 12;

	SU  T = 65 C = 45 N = color I = 12;

	SU  T = 65 C = 46 N = color I = 12;

	SU  T = 65 C = 47 N = color I = 12;

	SU  T = 65 C = 48 N = color I = 12;

	SU  T = 65 C = 49 N = color I = 12;

	SU  T = 65 C = 50 N = color I = 12;

	SU  T = 65 C = 51 N = color I = 12;

	SU  T = 65 C = 52 N = color I = 12;

	SU  T = 65 C = 53 N = color I = 12;

	SU  T = 65 C = 54 N = color I = 12;

	SU  T = 65 C = 55 N = color I = 12;

	SU  T = 65 C = 56 N = color I = 12;

	SU  T = 65 C = 57 N = color I = 12;

	SU  T = 65 C = 58 N = color I = 12;

	SU  T = 65 C = 59 N = color I = 12;

	SU  T = 65 C = 60 N = color I = 12;

	SU  T = 65 C = 61 N = color I = 12;

	SU  T = 65 C = 62 N = color I = 12;

	SU  T = 65 C = 63 N = color I = 12;

	SU  T = 65 C = 64 N = color I = 12;

	SU  T = 65 C = 66 N = color I = 12;

	SU  T = 65 C = 68 N = color I = 12;

	SU  T = 65 C = 70 N = color I = 12;

	SU  T = 65 C = 71 N = color I = 12;

	SU  T = 65 C = 72 N = color I = 12;

	SU  T = 65 C = 76 N = color I = 12;

	SU  T = 65 C = 77 N = color I = 12;

	SU  T = 65 C = 78 N = color I = 12;

	SU  T = 65 C = 79 N = color I = 12;

	SU  T = 65 C = 80 N = color I = 12;

	SU  T = 65 C = 81 N = color I = 12;

	SU  T = 65 C = 82 N = color I = 12;

	SU  T = 65 C = 83 N = color I = 12;

	SU  T = 65 C = 84 N = color I = 12;

	SU  T = 65 C = 85 N = color I = 12;

	SU  T = 65 C = 86 N = color I = 12;

	SU  T = 65 C = 87 N = color I = 12;

	SU  T = 65 C = 88 N = color I = 12;

	SU  T = 65 C = 89 N = color I = 12;

	SU  T = 65 C = 90 N = color I = 12;

	SU  T = 65 C = 91 N = color I = 12;

	SU  T = 65 C = 92 N = color I = 12;

	SU  T = 65 C = 93 N = color I = 12;

	SU  T = 65 C = 94 N = color I = 12;

	SU  T = 65 C = 95 N = color I = 12;

	SU  T = 65 C = 96 N = color I = 12;

	AN T = 35 C = 35  A = RG DC = 2016.5.19.17.49.56 DM = 2016.5.19.17.50.8 ID = RG154c9b5834f543 I = _ TF = (CM 'really, specially right ') ;

END;

Begin MESQUITE;
		MESQUITESCRIPTVERSION 2;
		TITLE AUTO;
		tell ProjectCoordinator;
		timeSaved 1539259794161;
		getEmployee #mesquite.minimal.ManageTaxa.ManageTaxa;
		tell It;
			setID 0 3805630329759539556;
		endTell;
		getEmployee #mesquite.charMatrices.ManageCharacters.ManageCharacters;
		tell It;
			setID 0 2823462278522227323;
			tell It;
				setDefaultOrder  0 2 12 3 4 5 6 11 13 14 15 16 18 19 20 21 22 23 24 25 26 27 28 29 30 35 32 33 34 36 37 38 101 102 103 104 39 40 105 106 107 108 109 114 115 44 45 46 47 49 50 51 52 53 54 55 56 57 58 59 60 61 48 116 65 117 66 117 89 62 63 66 72 86 74 84 82 67 68 70 114 115 116 72 75 76 77 78 79 85 86 88 110 89 90 91;
				attachments ;
			endTell;
			mqVersion 331;
			checksumv 0 3 4045551895 null  getNumChars 96 numChars 96 getNumTaxa 70 numTaxa 70   short true   bits 2305843009213693983   states 31   sumSquaresStatesOnly 65550.0 sumSquares -9.2233720368547676E18 longCompressibleToShort false usingShortMatrix true   NumFiles 1 NumMatrices 1;
			mqVersion;
		endTell;
		getWindow;
		tell It;
			suppress;
			setResourcesState false true 94;
			setPopoutState 400;
			setExplanationSize 0;
			setAnnotationSize 0;
			setFontIncAnnot 0;
			setFontIncExp 0;
			setSize 1440 765;
			setLocation 0 23;
			setFont SanSerif;
			setFontSize 10;
			getToolPalette;
			tell It;
			endTell;
			desuppress;
		endTell;
		getEmployee  #mesquite.minimal.ManageTaxa.ManageTaxa;
		tell It;
			showTaxa #3805630329759539556 #mesquite.lists.TaxonList.TaxonList;
			tell It;
				setTaxa #3805630329759539556;
				getWindow;
				tell It;
					useTargetValue off;
					setTargetValue ;
					newAssistant  #mesquite.lists.TaxonListCurrPartition.TaxonListCurrPartition;
					getTable;
					tell It;
						rowNamesWidth 308;
					endTell;
					setExplanationSize 30;
					setAnnotationSize 20;
					setFontIncAnnot 0;
					setFontIncExp 0;
					setSize 1440 693;
					setLocation 0 23;
					setFont SanSerif;
					setFontSize 10;
					getToolPalette;
					tell It;
						setTool mesquite.lists.TaxonList.TaxonListWindow.ibeam;
					endTell;
				endTell;
				showWindow;
				getEmployee #mesquite.lists.ColorTaxon.ColorTaxon;
				tell It;
					setColor Red;
					removeColor off;
				endTell;
				getEmployee #mesquite.lists.TaxonListAnnotPanel.TaxonListAnnotPanel;
				tell It;
					togglePanel off;
				endTell;
			endTell;
		endTell;
		getEmployee  #mesquite.charMatrices.BasicDataWindowCoord.BasicDataWindowCoord;
		tell It;
			showDataWindow #2823462278522227323 #mesquite.charMatrices.BasicDataWindowMaker.BasicDataWindowMaker;
			tell It;
				getWindow;
				tell It;
					getTable;
					tell It;
						rowNamesWidth 334;
					endTell;
					setExplanationSize 90;
					setAnnotationSize 20;
					setFontIncAnnot 0;
					setFontIncExp 0;
					setSize 1440 633;
					setLocation 0 23;
					setFont SanSerif;
					setFontSize 10;
					getToolPalette;
					tell It;
						setTool mesquite.charMatrices.BasicDataWindowMaker.BasicDataWindow.ibeam;
					endTell;
					setActive;
					setTool mesquite.charMatrices.BasicDataWindowMaker.BasicDataWindow.ibeam;
					colorCells  #mesquite.charMatrices.ColorByState.ColorByState;
				tell It;
					setStateLimit 9;
					toggleUniformMaximum on;
				endTell;
					colorRowNames  #mesquite.charMatrices.TaxonGroupColor.TaxonGroupColor;
					colorColumnNames  #mesquite.charMatrices.CharGroupColor.CharGroupColor;
					colorText  #mesquite.charMatrices.NoColor.NoColor;
					setBackground White;
					toggleShowNames off;
					toggleShowTaxonNames on;
					toggleTight off;
					toggleThinRows off;
					toggleShowChanges on;
					toggleSeparateLines off;
					toggleShowStates on;
					toggleAutoWCharNames on;
					toggleAutoTaxonNames off;
					toggleShowDefaultCharNames off;
					toggleConstrainCW on;
					toggleBirdsEye off;
					toggleShowPaleGrid off;
					toggleShowPaleCellColors off;
					toggleShowPaleExcluded off;
					togglePaleInapplicable on;
					toggleShowBoldCellText off;
					toggleAllowAutosize on;
					toggleColorsPanel on;
					toggleDiagonal on;
					setDiagonalHeight 80;
					toggleLinkedScrolling on;
					toggleScrollLinkedTables off;
				endTell;
				showWindow;
				getWindow;
				tell It;
					forceAutosize;
				endTell;
				getEmployee #mesquite.charMatrices.AlterData.AlterData;
				tell It;
					toggleBySubmenus off;
				endTell;
				getEmployee #mesquite.charMatrices.ColorCells.ColorCells;
				tell It;
					setColor Red;
					removeColor off;
				endTell;
				getEmployee #mesquite.categ.StateNamesEditor.StateNamesEditor;
				tell It;
					makeWindow;
					tell It;
						getTable;
						tell It;
							rowNamesWidth 406;
						endTell;
						setExplanationSize 30;
						setAnnotationSize 20;
						setFontIncAnnot 0;
						setFontIncExp 0;
						setSize 1440 693;
						setLocation 0 23;
						setFont SanSerif;
						setFontSize 10;
						getToolPalette;
						tell It;
							setTool mesquite.categ.StateNamesEditor.StateNamesWindow.ibeam;
						endTell;
						rowsAreCharacters on;
						toggleConstrainChar on;
						toggleConstrainCharNum 3;
						togglePanel off;
						toggleSummaryPanel off;
					endTell;
					showWindow;
				endTell;
				getEmployee #mesquite.categ.StateNamesStrip.StateNamesStrip;
				tell It;
					showStrip off;
				endTell;
				getEmployee #mesquite.charMatrices.AnnotPanel.AnnotPanel;
				tell It;
					togglePanel off;
				endTell;
				getEmployee #mesquite.charMatrices.CharReferenceStrip.CharReferenceStrip;
				tell It;
					showStrip off;
				endTell;
				getEmployee #mesquite.charMatrices.QuickKeySelector.QuickKeySelector;
				tell It;
					autotabOff;
				endTell;
				getEmployee #mesquite.charMatrices.SelSummaryStrip.SelSummaryStrip;
				tell It;
					showStrip off;
				endTell;
				getEmployee #mesquite.categ.SmallStateNamesEditor.SmallStateNamesEditor;
				tell It;
					panelOpen true;
				endTell;
			endTell;
		endTell;
		getEmployee  #mesquite.charMatrices.ManageCharacters.ManageCharacters;
		tell It;
			showCharacters #2823462278522227323 #mesquite.lists.CharacterList.CharacterList;
			tell It;
				setData 0;
				getWindow;
				tell It;
					useTargetValue off;
					setTargetValue ;
					newAssistant  #mesquite.lists.DefaultCharOrder.DefaultCharOrder;
					newAssistant  #mesquite.lists.CharListInclusion.CharListInclusion;
					newAssistant  #mesquite.lists.CharListPartition.CharListPartition;
					newAssistant  #mesquite.parsimony.CharListParsModels.CharListParsModels;
					newAssistant  #mesquite.lists.CharacterStats.CharacterStats;
				tell It;
					toggleSelectedOnly off;
				endTell;
					getTable;
					tell It;
						rowNamesWidth 539;
					endTell;
					setExplanationSize 30;
					setAnnotationSize 20;
					setFontIncAnnot 0;
					setFontIncExp 0;
					setSize 1440 693;
					setLocation 0 23;
					setFont SanSerif;
					setFontSize 10;
					getToolPalette;
					tell It;
						setTool mesquite.lists.CharacterList.CharacterListWindow.ibeam;
					endTell;
				endTell;
				showWindow;
				getEmployee #mesquite.lists.CharListAnnotPanel.CharListAnnotPanel;
				tell It;
					togglePanel off;
				endTell;
			endTell;
		endTell;
		endTell;
end;
