# Supplementary material for: A new testudinoid turtle from the middle to late Eocene of Vietnam
Source: PeerJ. 2019 Feb 18;7:e6280. doi: 10.7717/peerj.6280 (PMC6383559; doi:10.7717/peerj.6280)
Supplement: Supplemental Information 4 [file peerj-07-6280-s004.tnt]

nstates 32;
xread
'Data from 
   C:\users\carvalhr\Desktop\tnt-win-no-tax-limit\RESUBMISSION\dna4.tnt, C:\users\carvalhr\Desktop\tnt-win-no-tax-limit\RESUBMISSION\matrix_SPECIES_morphology_Oct42018.tnt
merged together'
4395 79
&[dna] 
Batagur_baska    ACCCGCTGATTTTTCTCTACAAACCATAAAGATATCGGCACCCTATACTTGATTTTCGGGGCCTGAGCAGGAATAGTAGGTACAGCATTAAGCCTACTAATTCGCGCAGAATTAAGCCAACCAGGTACCCTCCTGGGAGACGACCAAATCTACAATGTTATTGTTACAGCCCATGCCTTCGTCATAATTTTCTTCATAGTTATGCCGATCATAATTGGAGGATTCGGAAACTGACTTGTCCCACTAATAATCGGAGCCCCGGACATAGCATTCCCCCGTATAAACAACATAAGCTTCTGACTTCTGCCGCCATCCCTACTCTTACTACTAGCCTCATCCGGAGTTGAATCGGGTGCGGGCACAGGATGAACTGTGTACCCACCTTTAGCCGGAAACTTAGCCCATGCTGGTGCCTCCGTAGACCTAACTATTTTCTCCCTCCACCTGGCCGGAGTATCCTCAATCCTGGGGGCCATTAACTTTATCACCACAGCAATCAACATAAAATCTCCAGCCATAACCCAGTACCAAACACCCTTATTTGTGTGATCTGTACTTATTACAGCCGTCCTGCTACTGCTTTCACTCCCAGTACTTGCTGCAGGAATCACTATACTACTCACAGATCGAAACCTGAATACAACCTTCTTTGACCCTTCAGGTGGGGGAGACCCAATTCTGTACCAACACTTATTCTGATTCTTTGGCCACCCAGAAGTATACATCCTAATCCTACCAGGATTCGGAATAATCTCACATATTGTTACCTATTATTCTGGTAAAAAAGAACCATTCGGGTATATAGGAATAGTCTGAGCAATAATGTCCATCGGATTCTTAGGCTTTATT?GCTT?AGCCCTAAACTCAGATA?TTCAACATACAAGAATACCCGCCAGAGAACTACGAGCA?AAACGCTTAAAACTCAAAGGACTTGGCGGTACCTCAAACCCTCCTAGAGGAGCCTGTTCTAT?AATCGATAATCCACGATATACCTCACCATCTCTTGC?CAATCCCGCCTATATACCACCGTCACCAGCCTACCCCATGAGGGACTC?AAAAGTAAGCAAAATAACTAAAA???ACAGCTAACAAGTCAGGTCAAGGTGTAGCTAACTGAGAT?GGAAGAAATGGGCTACATTTTCTACACTAGAAATCAATTTACGGAAGGAAACCATGAAATT?AGTCCTACAAGTAGGATTTAGCAGTAAACCTGGATCA?GAACGCCTAATTTAAGCCGGTCCTGAGGTGC?ATCGACTGGGATCAACTGTGCCTCCTACAGCCCCTGGGCTCTGGGGGCTTTGGATCTGTCTACAAGGCCACCTACCGTGGGGAGACAGTGGCTGTGAAACAGGTGAAGAAGTGCAGTAAGAACCGGCTGGCATCACGGCAAAGTTTCTGGGCTGAGCTGAATGTGGCCCGCCTACGCCATGACAATGTGGTACGTGTTGTAGCTGCCAGCACATGTGCCCCTGCTAGCCAAGACAGCGTGGGGACCATCATAATGGAATATGCGGGCCGCACTACTCTGCACCATGTCATCTATGGCACTGGCTGCCTGCAGGGAAAGGGAGAGGATGATGGGGGTGGATGTGGCAGAGAACCCCTAAGCATAGCTAAGTCCCTGGGTTATTGCTCTGACATTGTGACTGGCTTAGCCTTCCTCCATTCACAGTGCATTGTGCATTTGGACCTGAAGCCTGCTAATGTATTCATCACCGAGCAGGGGGTGTGTAAGATTGGAGACTTTGGGTGCTCCCAAAAGCTGGAGGATAGCGTGTCTCCAGGTCCCCAGCTTTACCAGCAGGGGGGCACATATACCCACCGTGCCCCTGAGCTCCTGAAAGGGGAGCA??????????????????????????????????????????????????????????????????????????????????????????????????????????????????????????????????????????????????????????????????????????????????????????????????????????????????????????????????????????????????????????????????????????????????????????????????????????????????????????????????????????????????????????????????????????????????????????????????????????????????????????????????????????????????????????????????????????????????????????????????????????????????????????????????????????????????????????????????????????????????????????????????????????????????????????????????????????????????????????????????????????????????????????????????????????????????????????????????????????????????????????????????????????????????????????????????????????????????????????????????????????????????????????????????????????????????????????????????????????????????????????????????????????????????????????????????????????????????????????????????????????????????????????????????????????????????????????????????????????????????????????????????????????????????????????????????????????????????????????????????????????????????????CAAGACCTGGATGACTATTTGAATGGCCCCTTCACTGTGGTGGTGAAGGAGTCTTGTGATGGGATGGGAGATGTCAGTGAGAAGCATGGAAGTGGACCACCTGTCCCTGAGAAGGCAGTTCGATTTTCTTTCACCCTCATGAATATCAGTATAGCTCATGGTAATGAAAATATAAGGATCTTTGAAGAAGTCAAGCCCAATTCAGAGCTGTGTTGCAAGCCCTTGTGCCTTATGCTGGCTGATGAATCAGACCATGAGACTCTGACAGCCATCCTGAGCCCTCTCATAGCAGAGAGAGAGACCATGAAAAGTAGCGTTTTGCTTCTTGAAATGGGAGGCATCCTCAGAACATTCAAATTCATCTTTAGGGGTACAGGTTATGATGAGAAACTTGTTCGTGAAGTGGAAGGCCTTGAAGCCTCAGGATCTACTTACATCTGCACTCTTTGTGATGCAACTCGCCTGGAAGCCTCTCAGAACTTGGTCCTCCACTCCATAACAAGAAGTCATGCTGAAAACCTGGAGCGATATGAGGTATGGAGGTCCAACCCATATAATGAATCTGTTGATGAGTTACGTGACAGAGTGAAGGGTGTTTCTGCCAAACCTTTCATTGAGACTGTTCCTTCCATAGATGCGCTG?ATTGCCAGAAATGATACCATCTACATCCTAGGGGGTCATTCCCTTGAAAATAACATCAGACCCCCCAACCTATACAGGCTAAAAATTGACCTGCCACTAGGCAGCCCAGCTGTGAGCTGCACCATCTTGCCTGGGGGGATCTCTGTCTCCAGTGCTCTTGTGACTCAGACTGGTGATAAAGAGTTTGTCATGGTTGGAGGCTACCAGAGTGACAACCAGAAGAGGATGTTGTGTAATACAATCACTTTAGAAGATAACAACATAGAGATTGGGGAAAGAGAGACCCCAGATTGGACACCAGATATTAAACACTGCAAGATATGGTTTGGTAATGATATGGGTAATGGGGCCATATTGCTCGGTATACCAGGGGACAACAGGCAACTAATTTCAGATGCAAACTACTTTTACATTTTGAGATGTGGAGGAACAAGGGAGGATGAGGAGGAGGTGGCACAAACTTGCAGTCAGACATCTACAGAAGACCCAGGGGACTCCACACCATTTGAAGATTCAGAGGAGTTCTGTTTTAGTGCTGAAGCCAATAGTTTTGACGATGATGATATTGACACCTATAATGAAGATGATGAAGAAGATGAATCAGAAACAGGCTACTGGATCACCTGCTCTGCCAACTGTGACATTGACATCA? 
Batagur_borneoensis ACCCGCTGATTTTTCTCTACAAACCACAAAGACATCGGCACCCTATACTTGATTTTCGGGGCCTGAGCAGGAATAGTAGGCACAGCATTAAGCCTATTAATTCGCGCGGAATTAAGCCAACCAGGCACCCTCCTGGGGGACGACCAAATCTACAATGTCATCGTCACAGCCCATGCCTTCGTCATAATTTTCTTTATAGTGATGCCAATCATGATTGGCGGCTTCGGAAACTGACTTGTCCCCCTAATAATCGGGGCCCCGGACATAGCATTCCCCCGTATAAACAATATAAGCTTCTGACTTCTGCCACCATCCCTACTCCTACTACTAGCCTCATCTGGAGTTGAATCAGGTGCCGGCACAGGGTGAACTGTATACCCACCTTTAGCCGGAAATTTGGCCCATGCCGGTGCCTCCGTAGACCTAACTATTTTCTCCCTCCACCTGGCTGGAGTATCCTCAATCCTAGGGGCCATCAATTTTATCACCACAGCAATCAACATAAAATCCCCAGCCATAACCCAATACCAAACACCTTTATTTGTATGATCTGTGCTTATTACAGCCGTCCTACTACTGCTCTCACTTCCAGTACTTGCTGCAGGAATCACCATACTACTTACAGATCGAAACCTAAATACAACCTTCTTTGATCCCTCAGGCGGAGGCGACCCAATCCTGTACCAACACTTATTCTGATTTTTTGGCCACCCAGAAGTATATATCCTAATCCTACCTGGATTTGGGATAATCTCACATGTTGTTACCTACTACTCTGGTAAAAAAGAACCATTCGGATATATGGGAATGGTCTGAGCAATAATATCCATCGGATTCCTAGGCTTTATT?GCTT?AACCCTAAACTTAGACA?TTCCATATACAAGAATGTCCGCCAGAGAACTACGAGCA?AAACGCTTAAAACTCAAAGGACTTGGCGGTACCTCAAACCCCCCTAGAGGAGCCTGTTCTAT?AATCGATAATCCACGATACACCTCACCATCTCTTGC?CAATTCCGCCTATATACCACCGTCACCAGCCTACCCCATGAGGGATTT?AAAAGTAGGCAAGATAACTAAAA???ACAGTTAATAAGCCAGGTCAAGGTGTAGCTAACTGAGAT?GGAAGAAATGGGCTACATTTTCTACGCTAGAAATCAATTTACGGAAGGAAACTATGAAATC?AGTCCTACAAGTAGGATTTAGCAGTAAACCTGGATCA?GAACGCCTAATTTAAGCCGGTCCTGAGGTGC?ATCGACTGGGATCAACTGTGCCTCCTACAGCCCCTGGGCTCTGGGGGCTTTGGATCTGTCTACAAGGCCACCTACCGTGGGGAGACAGTGGCTGTGAAACAGGTGAAGAAGTGCAGTAAGAACCGGCTGGCATCACGGCAAAGTTTCTGGGCTGAGCTGAATGTGGCCCGCCTACGCCATGACAATGTGGTACGTGTTGTAGCTGCCAGCACATGTGCCCCTGCTAGCCAAGACAGCGTGGGGACCATCATAATGGAATACGCGGGCCGCACTACTCTGCACCATGTCATCTATGGCACTGGCTGCCTGCAGGGAAAGGGAGAGGATGATGGGGGTGGATGTGGCAGAGAACCCCTAAGCATAGCTGAGTCCCTGGGTTATTGCTCTGACATTGTGACTGGCTTAGCCTTCCTCCATTCACAGTGCATTGTGCATTTGGACCTGAAGCCTGCTAATGTATTCATCACCGAGCAGGGGGTGTGTAAGATTGGAGACTTTGGGTGCTCCCAAAAGCTGGAGGATAGCGTGTCTCCAGGTCCCCAGCTTTACCAGCAGGGGGGCACATATACCCACCGTGCCCCTGAGCTCCTGAAAGGGGAGCA?ATGGCTAAAAATTTACGAAAAACCCACCCAATAATAAAAATCATCAACAACTCATTTATCGACCTTCCAAGCCCCTCCAACATTTCTGCTTGATGAAACTTCGGATCCCTCCTGGGCGCCTGCCTAATCCTACAAATCACCACAGGAATTTTTCTAGCGATACACTACTCACCAGACATCTCACTAGCATTCTCATCAGTAGCTCATATCACTCGAGACGTCCAATACGGATGACTTATTCGTAACATACATGCCAACGGAGCCTCTATCTTCTTCATATGTATCTACCTCCACATCGGCCGAGGTCTCTACTACAGCTCATACCTATACAAAGAAACCTGAAACACAGGAATCATCCTTCTATTTCTGACCATAGCTACCGCATTCGTGGGCTACGTCCTACCATGAGGACAAATATCATTCTGAGGCGCCACCGTCATCACCAACCTACTCTCAGCCATCCCCTATATCGGCAACACCCTAGTACAATGAATCTGAGGCGGATTTTCAGTAGACAATGCCACCCTAACCCGATTCTTCACATTCCATTTCCTACTCCCATTCGCCATCGCCGGCCTAGCAGCCGTCCACCTACTCTTCCTCCATGAAACCGGATCAAACAACCCCACAGGACTAAACTCAAACGCGGACAAAATCCCATTCCACCCCTACTTCTCATATAAAGACCTACTAGGCCTTGCCCTAATACTAACCTTGCTACTGAGCCTATCACTATTCTCACCAAATCTCCTAGGTGACCCAGACAACTTCATCCCAGCCAACCCCCTATCCACCCCTCCACACATCAAACCAGAATGATATTTCCTATTCGCCTACGCAATCCTTCGATCCATTCCAAACAAACTAGGAGGTGTACTAGCCCTATTACTCTCCATCCTAGTACTATTTGCAATACCAGCCCTACACACATCAAAACAACGCACAGCCCTATTCCGACCACTAACCCAAATACTTTTCTGATGCCTAATCGCTGACCTACTTATCCTCACATGAATTGGAGGTCAACCAGTTGAAAACCCATTCATCACTATCGGTCAAATCGCCTCCATCCTCTACTTCACGATCCTCTTAACACTCATACCCCTCACAGGACTGATCGAAAACAAAATACTAAACTGA?CAAGACCTGGATGACTATTTGAATGGCCCCTTCACTGTGGTGGTGAAGGAGTCTTGTGATGGGATGGGAGATGTCAGTGAGAAGCATGGAAGTGGACCACCTGTCCCTGAGAAGGCAGTTCGATTTTCTTTCACCCTCATGAACATCAGTATAGCTCATGGTAATGAAAATATAAGGATCTTTGAAGAAGTCAAGCCCAATTCAGAGCTGTGTTGCAAGCCCTTGTGCCTTATGCTGGCTGATGAATCAGACCATGAGACTCTGACAGCCATCCTGAGCCCTCTCATAGCAGAGAGAGAGACCATGAAAAGTAGCGTTTTGCTTCTTGAAATGGGAGGCATCCTCAGAACATTCAAATTCATCTTTAGGGGTACAGGTTATGATGAGAAACTTGTTCGTGAAGTGGAAGGCCTTGAAGCCTCAGGATCTACTTACATCTGCACTCTTTGTGATGCAACTCGCCTGGAAGCCTCTCAGAACTTGGTCCTCCACTCCATAACAAGAAGTCATGCTGAAAACCTGGAGCGATATGAGGTATGGAGGTCCAACCCATATAATGAATCTGTTGATGAGTTACGTGACAGAGTGAAGGGTGTTTCTGCCAAACCTTTCATTGAGACTGTTCCTTCCATAGATGCGCTG?ATTGCCAGAAATGATACCATCTACATCCTAGGGGGTCATTTCCTTGAAAATAACATCAGACCCCCCAACCTATACAGGCTAAAAATTGACCTGCCACTAGGCAGCCCAGCTGTGAGCTGCACCATCTTGCCTGGGGGGATCTCTGTCTCCAGTGCTCTTGTGACTCAGACTGGTGATAAAGAGTTTGTCATGGTTGGAGGCTACCAGAGTGACAACCAGAAGAGGATGTTGTGTAATACAATCACTTTAGAAGATAACAACATAGAGATTGGGGAAAGAGAGACCCCAGATTGGACACCAGATATTAAACACTGCAAGATATGGTTTGGTAATGATATGGGTAATGGGGCCATATTGCTCGGTATACCAGGGGACAACAGGCAACTAATTTCAGATGCAAACTACTTTTACATTTTGAGATGTGGAGGAACAAGAGAGGATGAGGAGGAGGTGGCACAAACTTGCAGTCAGACATCTACAGAAGACCCAGGGGACTCCACACCATTTGAAGATTCAGAGGAGTTCTGTTTTAGTGCTGAAGCCAATAGTTTTGACGATGATGATATTGACACCTATAATGAAGATGATGAAGAAGATGAATCAGAAACAGGCTACTGGATCACCTGCTCTGCCAACTGTGACATTGACATCA? 
Batagur_dhongoka ?????????????????????????????????????????CCTATACTTGATTTTCGGGGCCTGAGCAGGAATAGTAGGCACAGCATTAAGCCTATTAATTCGCGCAGAATTAAGCCAACCAGGCACCCTCCTGGGAGACGACCAAATCTACAATGTTATTGTTACAGCCCATGCCTTCGTCATAATTTTCTTTATGGTAATACCAATCATAATTGGCGGCTTCGGAAACTGACTTGTCCCCCTAATAATCGGAGCCCCGGACATAGCATTCCCCCGTATAAACAACATAAGTTTCTGACTTCTACCGCCATCCCTACTTCTACTACTAGCCTCATCCGGAGTTGAATCTGGCGCCGGTACAGGATGAACTGTATACCCACCTTTAGCTGGAAACTTGGCCCATGCCGGTGCCTCCGTGGACCTAACTATTTTCTCCCTCCACCTAGCCGGAGTGTCCTCAATCCTAGGAGCCATCAACTTTATCACTACAGCAATCAACATAAAATCCCCAGCCATAACCCAATACCAAACACCCTTATTTGTGTGATCTGTGCTTATTACAGCCGTCCTACTACTACTTTCACTCCCAGTACTTGCTGCAGGAATCACTATACTACTTACAGATCGAAATCTAAATACAACCTTCTTTGACCCTTCAGGCGGAGGAGACCCAATTCTATACCAGCATTTAT????????????????????????????????????????????????????????????????????????????????????????????????????????????????????????????????????????????????????????????GCTT?AGCCCTAAACTTAGATA?TTCAACATACAAGAATATCCGCCAGAGAACTACGAGCA?AAATGCTTAAAACTCAAAGGACTTGGCGGTACCTCAAACCCCCCTAGAGGAGCCTGTTCTAT?AATCGATAATCCACGATACACCTCACCATCTCTTGC?CAATTCCGCCTATATACCACCGTCACCAGCTTACCCCATGAGGGATTT?AAAAGTAAGCAAGACAACTAAAA???ACAGTTAATAAGTCAGGTCAAGGTGTAGCTAACTGAGAT?GGAAGAAATGGGCTACATTTTCTACACTAGAAATCAATTTACGGAAGGAAACTATGAAACT?AGTCCTACAAGTAGGATTTAGCAGTAAACCTGGATCA?GAACGCCTAATTTAAGCCGGTCCTGAGGTGC?ATCGACTGGGATCAACTGTGCCTCCTACAGCCCCTGGGCTCTGGGGGCTTTGGATCTGTCTACAAGGCCACCTACCGTGGGGAGACAGTGGCTGTGAAACAGGTGAAGAAGTGCAGTAAGAACCGGCTGGCATCACGGCAAAGTTTCTGGGCTGAGCTGAATGTGGCCCGCCTACGCCATGACAATGTGGTACGTGTTGTAGCTGCCAGCACATGTGCCCCCGCTAGCCAAGACAGCGTGGGGACCATCATAATGGAATACGCGGGCCGCACTACTCTGCACCATGTCATCTATGGCACTGGCTGCCTGCAGGAAAAGGGAGAGGATGATGGGGGTGGATGTGGCAGAGAACCCCTAAGCATAGCTGAGTCCCTGGGTTATTGCTCTGACATTGTGACTGGCTTAGCCTTCCTCCATTCACAGTGCATTGTGCATTTGGACCTGAAGCCTGCTAATGTATTCATCACCGAGCAGGGGGTGTGTAAGATTGGAGACTTTGGGTGCTCCCAAAAGCTGGAGGATAGCGTGTCTCCAGGTCCCCAGCTTTACCAGCAGGGGGGCACATATACCCACCGTGCCCCTGAGCTCCTGAAAGGGGAGCA?ATGGTTAAAAATTTACGAAAAACCCACCCAATAATAAAAATCATCAACAACTCATTTATCGACCTCCCAAGCCCCTCCAACATCTCTGCTTGATGAAACTTCGGATCCCTCCTGGGCGCCTGCCTAATCCTACAAATCACCACAGGAATCTTCCTAGCCATACACTACTCACCAGATATTTCACTAGCATTCTCATCAGTAGCCCATATCACCCGAGACGTCCAATACGGATGACTCATTCGTAATATACACGCTAACGGAGCCTCCGTCTTCTTTATATGCATCTACCTCCACATCGGCCGAGGCCTCTACTACAGCTCATACTTATACAAAGAAACCTGGAACACAGGAATCATCCTTCTATTTCTGACCATAGCCACCGCATTCGTGGGCTATGTCTTACCATGAGGCCAAATATCATTCTGGGGCGCCACCGTCATTACCAACCTACTCTCAGCCATCCCCTATATCGGCAACACCCTAGTACAATGAATCTGGGGCGGATTTTCAGTAGACAACGCTACCTTAACCCGATTCTTCACATTCCACTTCCTACTCCCATTCACCATCGCCGGCCTAGCAGCCGTACATCTACTATTCCTCCACGAAACTGGATCAAACAACCCCACAGGACTAAACTCAAATACTGACAAAATCCCATTCCACCCATACTTCTCATACAAAGACCTACTAGGCCTTGTTCTAATACTAACCCTACTACTAAGCCTAACACTATTCTCACCAAATCTCCTCACTGACCCAGACAACTTCATCCCAGCCAACCCCTTATCCACTCCTCCACATATCAAACCAGAATGATATTTTCTATTCGCCTACGCAATCCTTCGATCCATTCCAAACAAACTAGGAGGCGTACTAGCCCTACTACTCTCCATCCTTGTACTATTTGCAATACCAACCCTACACACATCAAAACAGCGCACAGCCCTATTCCGACCACTAACCCAAATCCTTTTCTGATGCCTAATCGCTGACTTACTAATCCTTACATGAATTGGGGGTCAACCAGTCGAAAACCCATTCATCACTATCGGTCAAATTGCCTCCATCCTCTACTTCACAATCCTATTAACACTCATACCCCTCATAGGACTAATTGAAAACAAGATATTAAACTAA?CAAGACCTGGATGACTATTTGAATGGCCCCTTCACTGTGGTGGTGAAGGAGTCTTGTGATGGGATGGGAGATGTCAGTGAGAAGCATGGGAGTGGACCACCTGTCCCTGAGAAGGCAGTTCGATTTTCTTTCACCCTCATGAACATCAGTATAGCTCATGGTAATGAAAATATAAGGATCTTTGAAGAAGTCAAGCCCAATTCAGAGCTGTGTTGCAAGCCCTTGTGCCTTATGCTGGCTGATGAATCAGACCATGAGACTCTGACAGCCATCCTGAGCCCTCTCATAGCAGAGAGAGAGACCATGAAAAGCAGCGTTTTGCTTCTTGAAATGGGAGGCATCCTCAGAACATTCAAATTCATCTTTAGGGGTACAGGTTATGATGAGAAACTTGTTCGTGAAGTGGAAGGCCTTGAAGCCTCAGGATCTACTTACATCTGCACTCTTTGTGATGCAACTCGCCTGGAAGCCTCTCAGAACTTGGTCCTCCACTCCATAACAAGAAGTCATGCTGAAAACCTGGAGCGATATGAGGTATGGAGGTCCAACCCATATAATGAATCTGTTGATGAGTTACGTGACAGAGTGAAGGGTGTTTCTGCCAAACCTTTCATTGAGACTGTTCCTTCCATAGATGCGCTG?ATTGCCAGAAATGATACCATCTACATCCTAGGGGGTCATTCCCTTGAAAATAACATCAGACCCACCAACCTATACAGGCTAAAAATTGACCTGCCACTAGGCAGCCCAGCTGTGAGCTGCACCATCTTGCCTGGGGGGATCTCTGTCTCCAGTGCTCTTGTGACTCAGACTGGTGATAAAGAGTTTGTCATGGTTGGAGGCTACCAGAGTGACAACCAGAAGAGGATGTTGTGTAATACAATCACTTTAGAAGATAACAACATAGAGATTGGGGAAAGAGAGACCCCAGATTGGACACCAGATATTAAACACTGCAAGATATGGTTTGGTAATGATATGGGTAATGGGGCCATATTGCTCGGTATACCAGGGGACAACAGGCAACTAATTTCAGATGCAAACTACTTTTACATTTTGAGATGTGGAGGAACAAGAGAGGATGAGGAGGAGGTGGCACAAACTTGCAGTCAGACATCTACAGAAGACCCAGGGGACTCCACACCATTTGAAGATTCAGAGGAGTTCTGTTTTAGTGCTGAAGCCAATAGTTTTGACGATGATGATATTGACACCTATAATGAAGATGATGAAGAAGATGAATCAGAAACAGGCTACTGGATCACCTGCTCTGCCAACTGTGACATTGACATCA? 
Batagur_kachuga  ACCCGCTGATTTTTCTCTACAAACCATAAAGACATCGGCACCCTATACTTAATTTTCGGGGCCTGAGCAGGAATAGTAGGCACAGCGTTAAGCCTACTAATTCGCGCGGAATTAAGCCAACCGGGTACCCTCCTGGGAGACGACCAAATCTACAATGTTATTGTTACAGCCCATGCCTTCGTCATAATTTTCTTCATAGTTATGCCAATCATAATTGGAGGCTTCGGAAACTGACTTGTCCCACTAATAATCGGAGCCCCGGACATAGCATTCCCCCGTATAAACAACATGAGCTTCTGACTTCTACCACCATCCCTACTCCTACTACTAGCCTCATCCGGAGTTGAATCGGGCGCGGGTACAGGATGAACTGTATACCCACCTTTAGCCGGAAACTTGGCCCACGCTGGTGCCTCCGTAGACCTAACTATTTTCTCCCTCCACCTGGCCGGAGTATCCTCAATCCTAGGGGCCATTAACTTTATCACCACAGCAATCAACATAAAATCTCCAGCCATAACCCAATACCAAACACCCTTATTTGTGTGATCTGTACTTATTACAGCCGTTCTACTACTGCTTTCACTCCCAGTACTCGCTGCAGGAATCACTATACTACTCACAGATCGAAACCTGAATACAACCTTCTTTGACCCTTCAGGCGGAGGAGACCCAATTCTGTACCAACACTTATTCTGATTCTTTGGCCACCCAGAAGTGTACATCCTAATCCTGCCAGGATTCGGAATAATCTCACATGTTGTTACCTATTATTCTGGTAAAAAAGAACCATTCGGATATATAGGAATAGTCTGAGCAATAATATCCATTGGATTCTTAGGCTTTATT?GCTT?AGCCCTAAACTCAGATA?TTCAACATACAAGAATACTCGCCAGAGAACTACGAGCA?AAACGCTTAAAACTCAAAGGACTTGGCGGTACCTCAAACCCCCCTAGAGGAGCCTGTTCTAT?AATCGATAATCCACGATATACCTCACCATCTCTTGC?CAATCCCGCCTATATACCACCGTCACCAGCCTACCCCATGAGGGATTT?AAAAGTAAGCAAAATAACTAAAA???ACAGCTAACAAGTCAGGTCAAGGTGTAGCTAACTGAGAT?GGAAGAAATGGGCTACATTTTCTACACTAGAAATCAATTTACGGAAGGAAACTATGAAATC?AGTCCTACAAGTAGGATTTAGCAGTAAACCTGGATCA?GAATGCCTAATTTAAGCCGGTCCTGAGGTGC?ATCGACTGGGATCAACTGTGCCTCCTACAGCCCCTGGGCTCTGGGGGCTTTGGATCTGTCTACAAGGCCACCTACCGTAGGGAGACAGTGGCTGTGAAACAGGTGAAGAAGTGCAGCAAGAACCGGCTGGCATCACGGCAAAGTTTCTGGGCTGAGCTGAATGTGGCCCGCCTACGCCATGACAATGTGGTACGTGTTGTAGCTGCCAGCACATGTGCCCCTGCTAGCCAAGACAGCGTGGGGACTATCATAATGGAATACGCGGGCCGCACTACTCTGCACCATGTCATCTATGGCACTGGCTGCCTGCAGGGAAAGGGAGAAGATGATGGGGGTGGATGTGGCAGAGAACCCCTAAGCATAGCTGAGTCCCTGGGTTATTGCTCTGACATTGTGACTGGCTTAGCCTTCCTCCATTCACAGTGCATTGTGCATTTGGATCTGAAGCCTGCTAATGTATTCATCACCGAGCAGGGGGTGTGTAAGATTGGAGACTTTGGGTGCTCCCAAAAGCTGGAGGATAGCATGTCTCCAGGTCCCCAGCTTTACCAGCAGGGGGGCACATATACCCACCGTGCCCCTGAGCTCCTGAAAGGGGAGCA?????????????????????????????????????????????????????????????????????????????????????????????????????????????????????????????????????????????????????????????????????????????????????????????????????????????????????????????????????????????????????????????????????????????????????????????????????????????????????????????????????????????????????????????????????????????????????????????????????????????????????????????????????????????????????????????????????????????????????????????????????????????????????????????????????????????????????????????????????????????????????????????????????????????????????????????????????????????????????????????????????????????????????????????????????????????????????????????????????????????????????????????????????????????????????????????????????????????????????????????????????????????????????????????????????????????????????????????????????????????????????????????????????????????????????????????????????????????????????????????????????????????????????????????????????????????????????????????????????????????????????????????????????????????????????????????????????????????????????????????????????????????????????????????????????????????????????????????????????????????????????????????????????????????????????????????????????????????????????????????????????????????????????????????????????????????????????????????????????????????????????????????????????????????????????????????????????????????????????????????????????????????????????????????????????????????????????????????????????????????????????????????????????????????????????????????????????????????????????????????????????????????????????????????????????????????????????????????????????????????????????????????????????????????????????????????????????????????????????????????????????????????????????????????????????????????????????????????????????????????????????????????????????????????????????????????????????????????????????????????????????????????????????????????????????????????????????????????????????????????????????????????????????????????????????????????????????????????????????????????????????????????????????????????????????????????????????????????????????????????????????????????????????????????????????????????????????????????????????????????????????????????????????????????????????????????????????????????????????????????????????????????????????????????????????????????????????????????????????????????????????????????????????????????????????? 
Batagur_trivittata ACCCGCTGATTTTTCTCTACAAACCACAAAGACATCGGCACCCTATACTTGATTTTCGGAGCCTGAGCAGGAATAGTAGGCACAGCATTAAGCCTATTGATTCGCGCAGAATTAAGCCAACCAGGCACTCTCCTGGGAGACGACCAAATCTACAATGTCATTGTTACAGCCCATGCCTTCGTCATAATTTTCTTTATAGTAATGCCAATCATGATTGGCGGCTTCGGAAACTGACTTGTCCCCCTAATAATCGGGGCCCCAGACATAGCATTCCCCCGTATAAACAACATAAGCTTCTGGCTTCTACCACCATCCCTACTCCTACTACTAGCCTCATCCGGAGTCGAATCAGGTGCCGGTACAGGATGAACTGTTTACCCACCTTTAGCCGGAAACTTGGCCCATGCCGGTGCCTCCGTAGACCTGACTATTTTCTCCCTCCACCTGGCTGGAGTATCCTCAATCCTAGGAGCCATCAATTTTATCACCACAGCAATCAACATAAAATCCCCAGCCATAACCCAATACCAAACACCCTTATTTGTGTGATCTGTGCTTATTACAGCCGTCCTGCTACTGCTCTCACTCCCAGTACTCGCTGCAGGAATCACCATACTACTTACAGATCGAAACCTAAATACAACCTTCTTTGATCCTTCAGGAGGAGGCGACCCAATTCTATACCAACACTTATTCTGATTCTTTGGCCACCCAGAAGTATATATCCTAATCCTACCTGGATTCGGAATAATCTCACATGTCGTCACCTACTACTCTGGCAAAAAAGAACCATTCGGATATATAGGAATAGTCTGAGCAATAATATCTATCGGATTCTTAGGCTTTATT?GCTT?AGCCCTAAACTTAGACA?TTCAATATACAAGAATGTCCGCCAGAGAACTACGAGCA?AAACGCTTAAAACTCAAAGGACTTGGCGGTACCTCAAACCCCCCTAGAGGAGCCTGTTCTAT?AATCGATAATCCACGATACACCTCACCATCTCTTGC?CAATCCCGCCTATATACCACCGTCACCAGCCTACCCCATGAGGGATTT?AAAAGTAGGCAAGATAACTAAAA???ACAGTTAACAAGCCAGGTCAAGGTGTAGCTAACTGAGAT?GGAAGAAATGGGCTACATTTTCTACACTAGAAATCAATTTACGGAAGGAAACTATGAAATC?AGTCCTACAAGTAGGATTTAGCAGTAAACCTGGATCA?GAACGCCTAATTTAAGCCGGTCCTGAGGTGC?ATCGACTGGGATCAACTGTGCCTCCTACAGCCCCTGGGCTCTGGGGGCTTTGGATCTGTCTACAAGGCCACCTACCGTGGGGAGACAGTGGCTGTGAAACAGGTGAAGAAGTGCAGTAAGAACCGGCTGGCATCACGGCAAAGTTTCTGGGCTGAGCTGAATGTGGCCCGCCTACGCCATGACAATGTGGTACGTGTTGTAGCTGCCAGCACATGTGCCCCTGCTAGCCAAGACAGCGTGGGGACCATCATAATGGAATACGCGGGCCGCACTACTCTGCACCATGTCATCTATGGCACTGGCTGCCTGCAGGGAAAGGGAGAGGATGATGGGGGTGGATGTGGCAGAGAACCCCTAAGCATAGCTGAGTCCCTGGGTTATTGCTCTGACATTGTGACTGGCTTAGCCTTCCTCCATTCACAGTGCATTGTGCATTTGGACCTGAAGCCTGCTAATGTATTCATCACCGAGCAGGGGGTGTGTAAGATTGGAGACTTTGGGTGCTCCCAAAAGCTGGAGGATAGCGTGTCTCCAGGTCCCCAGCTTTACCAGCAAGGGGGCACATATACCCACCGTGCCCCTGAGCTCCTGAAAGGGGAGCA??????????????????????????????????????????????????????????????????????????????????????????????????????????????????????????????????????????????????????????????????????????????????????????????????????????????????????????????????????????????????????????????????????????????????????????????????????????????????????????????????????????????????????????????????????????????????????????????????????????????????????????????????????????????????????????????????????????????????????????????????????????????????????????????????????????????????????????????????????????????????????????????????????????????????????????????????????????????????????????????????????????????????????????????????????????????????????????????????????????????????????????????????????????????????????????????????????????????????????????????????????????????????????????????????????????????????????????????????????????????????????????????????????????????????????????????????????????????????????????????????????????????????????????????????????????????????????????????????????????????????????????????????????????????????????????????????????????????????????????????????????????????????????CAAGACCTGGATGACTATTTGAATGGCCCCTTCACTGTGGTGGTGAAAGAGTCTTGTGATGGGATGGGAGATGTCAGTGAGAAGCATGGAGGTGGACCACCTGTCCCTGAGAAGGCAGTTCGATTTTCTTTCACCCTCATGAACATCAGTATAGCTCATGGTAATGAAAATATAAGGATCTTTGAAGAAGTCAAGCCCAATTCAGAGCTGTGTTGCAAGCCCTTGTGCCTTATGCTGGCTGATGAATCAGACCATGAGACTCTGACAGCCATCCTGAGCCCTCTCATAGCAGAGAGAGAGACCATGAAAAGTAGCGTTTTGCTTCTTGAAATGGGAGGCATCCTCAGAACATTCAAATTCATCTTTAGGGGTACAGGTTATGATGAGAAACTTGTTCGTGAAGTGGAAGGCCTTGAAGCCTCAGGATCTACTTACATCTGCACTCTTTGTGATGCAACTCGCCTGGAAGCCTCTCAGAACTTGGTCCTCCACTCCATAACAAGAAGTCATGCTGAAAACCTGGAGCGATATGAGGTATGGAGGTCCAACCCATATAATGAATCTGTTGATGAGTTACGTGACAGAGTGAAGGGTGTTTCTGCCAAACCTTTCATTGAGACTGTTCCTTCCATAGATGCGCTG?ATTGCCAGAAATGATACCATCTACATCCTAGGGGGTCATTCCCTTGAAAATAACATCAGACCCCCCAACCTATACAGGCTAAAAATTGACCTGCCACTAGGCAGCCCAGCTGTGAGCTGCACCATCTTGCCTGGGGGGATCTCTGTCTCCAGTGCTCTTGTGACTCAGACTGGTGATAAAGAGTTTGTCATGGTTGGAGGCTACCAGAGTGACAACCAGAAGAGGATGTTGTGTAATACAATCACTTTAGAAGATAACAACATAGAGATTGGGGAAAGAGAGACCCCAGATTGGACACCAGATATTAAACACTGCAAGATATGGTTTGGTAATGATATGGGTAATGGGGCCATATTGCTCGGTATACCAGGGGACAACAGGCAACTAATTTCAGATGCAAACTACTTTTACATTTTGAGATGTGGAGGAACAAGAGAGGATGAGGAGGAGGTGGCACAAACTTGCAGTCAGACATCTACAGAAGACCCAGGGGACTCCACACCATTTGAAGATTCAGAGGAGTTCTGTTTTAGTGCTGAAGCCAATAGTTTTGACGATGATGATATTGACACCTATAATGAAGATGATGAAGAAGATGAATCAGAAACAGGCTACTGGATCACCTGCTCTGCCAACTGTGACATTGACATCA? 
Hardella_thurjii ACCCGTTGATTTTTCTCTACAAATCATAAAGACATTGGCACCCTATACTTGATTTTCGGGGCCTGAGCAGGAATAGTGGGCACAGCTTTAAGCCTATTAATTCGAGCAGAGCTAAGCCAACCAGGCACCCTCCTGGGAGATGACCAAATTTACAATGTCATCGTTACAGCCCATGCCTTCGTCATAATCTTCTTTATAGTCATACCAGTCATAATTGGTGGCTTCGGAAACTGACTTGTCCCACTAATAATCGGGGCCCCGGACATGGCTTTCCCCCGTATAAACAACATAAGCTTCTGACTTCTACCACCATCCCTACTACTACTGCTAGCCTCATCTGGAGTTGAATCAGGTGCAGGTACAGGATGAACTGTATACCCACCTTTAGCTGGAAACTTGGCCCATGCCGGTGCCTCTGTAGACCTGACTATTTTCTCCCTCCACCTGGCCGGAGTCTCTTCAATCCTGGGAGCTATTAACTTTATCACCACAGCAATTAACATAAAATCCCCAGCCATAACCCAATACCAAACACCCTTATTTGTGTGATCGGTACTTATTACAGCCGTCCTACTACTACTTTCACTACCAGTACTCGCTGCAGGAATTACCATACTACTTACAGACCGAAACCTAAATACTACTTTCTTTGACCCTTCAGGCGGAGGAGACCCGATTCTGTACCAACACTTATTTTGATTCTTCGGTCACCCAGAAGTATACATCCTAATTCTACCTGGATTCGGAATAATCTCACATGTTGTTACCTATTATTCTGGCAAAAAAGAACCATTTGGATATATAGGAATAGTCTGAGCAATAATATCCATCGGATTCTTAGGCTTTATG??????????????????????????????????????????????????????????????????????????????????????????????????????????????????????????????????????????????????????????????????????????????????????????????????????????????????????????????????????????????????????????????????????????????????????????????????????????????????????????????????????????????????????????????????????????????????????????????????????????????????????????ATCGACTGGGATCAACTGTGCCTCCTACAGCCCCTGGGCTCTGGGGGCTTTGGATCTGTCTACAAGGCCACCTACCATGGGGAGACAGTGGCTGTGAAACAGGTGAAGAAATGCAGTAAGAACCGGCTGGCATCACGGCAAAGTTTCTGGGCTGAGCTGAATGTGGCCCGCCTATGCCATGACAATGTGGTACGTGTTGTAGCTGCCAGCACATGTGCCCCTGCTAGCCAAGACAGCGTGGGGACCATCATAATGGAATACGCGGGCCGCACTACTCTGCACCATGTCATCTATGGCACTGGCTGCCTGCAGGGAAAGGGAGAGGATGATGGGGGTGGATGTGGCAGAGAACCCCTAAGCATAGCTGAGTCCCTGGGTTATTGCTCTGACATTGTGACTGGCTTAGCCTTCCTCCATTCACAGTGCATTGTGCATTTGGACCTGAAGCCTGCTAATGTATTCATCACCGAGCAGGGGGTGTGTAAGATTGGAGACTTTGGGTGCTCCCAAAAGCTGGAGGATAGCGTGTCTCCAGGTCCCCAGCTTTACCAGCAGGGGGGCACATATACCCACCGTGCCCCTGAGCTCCTGAAAGGGGAGCA?ATGGCCAAAAACTTACGAAAAACCCACCCAATAATAAAAATCATCAACAACTCATTTATCGACCTCCCAAGCCCCTCCAACATTTCTGCTTGATGAAACTTTGGATCCCTCCTAGGCGCCTGCCTAATCCTACAAATCACTACAGGAATCTTCTTGGCAATACACTACTCACCAGACATTTCACTAGCATTCTCATCAGTCGCCCACATTACCCGAGACGTCCAATACGGATGACTCATTCGCAATACACATGCTAACGGAGCTTCTATCTTCTTCATATGTATCTATCTTCACATCGGCCGAGGCCTTTACTACAGCTCATACCTGTACAAAGAAACCTGAAATACAGGAATCATCCTCCTATTCCTAACTATAGCTACTGCATTCGTAGGTTACGTCCTACCATGAGGCCAAATATCATTCTGAGGTGCTACCGTCATTACCAACCTACTCTCAGCCATCCCTTACATCGGAAATACCCTAGTGCAATGAATCTGAGGTGGATTTTCAGTAGACAATGCTACCCTAACCCGATTCTTCACCTTCCACTTCCTACTCCCATTCACTATTGCCGGCCTAGCAGCCGTCCACCTTCTTTTCCTCCACGAAACCGGATCAAACAACCCCACAGGATTAAACTCAAACGCCGACAAAATCCCATTCCACCCATACTTCTCATACAAAGATCTACTAGGTCTTATCCTTATATTAACCTTACTATTAAACCTAGCATTATTCTCACCTAACCTTTTAGGCGACCCAGACAACTTCATTCCAGCCAACCCACTATCCACCCCTCCACACATCAAACCAGAATGATACTTCCTATTTGCCTACGCAATCCTTCGATCCATCCCAAACAAACTAGGAGGTGTACTAGCCCTACTACTCTCTATTCTAGTCCTATTCGCAATGCCAAATCTACACACATCAAAACAACGTACAGCCCTATTCCGACCATTAACTCAAATCCTCTTTTGATGTCTAATCGCTGACCTACTAATCCTCACATGAATTGGAGGCCAACCAGTCGAAAACCCATTCATTATAATCGGCCAAATCGCCTCCATCCTCTACTTCACAATCCTCTTAATACTCATACCCCTCGCAGGACTAATTGAAAACAAAATTCTTACCCAA?CAAGACCTGGATGACTATTTGAATGGCCCCTTCACTGTGGTGGTGAAGGAGTCTTGTGATGGGATGGGAGATGTCAGTGAGAAGCATGGAAGTGGACCACCTGTCCCTGAGAAGGCAGTTCGATTTTCTTTCACCCTCATGAACATCAGTATAGCTCATGGTAATGAAAATATAAGGATCTTTGAAGAAGTCAAGCCCAATTCAGAGCTGTGTTGCAAGCCCTTGTGCCTTATGCTGGCTGATGAATCAGACCATGAGACTCTGACAGCCATCCTGAGCCCTCTCATAGCAGAGAGAGAGACCATGAAAAGTAGCGTTTTGCTTCTTGAAATGGGAGGCATCCTCAGAACATTCAAATTCATCTTTAGGGGTACAGGTTATGATGAGAAACTTGTTCGTGAAGTGGAAGGCCTTGAAGCCTCAGGATCTACTTACATCTGCACTCTTTGTGATGCAACTCGCCTGGAAGCCTCTCAGAACTTGGTCCTCCACTCCATAACAAGAAGTCATGCTGAAAACCTGGAGAGATATGAGGTATGGAGGTCCAACCCATATAATGAATCTGTTGATGAGTTACGTGACAGAGTGAAGGGTGTTTCTGCCAAACCTTTCATTGAGACTGTTCCTTCCATAGATGCGCTG?ATTGCCAGAAATGATACCATCTACATCCTAGGGGGTCATTCCCTTGAAAATAACATCAGACCCCCCAACCTATACAGGCTAAAAATTGACCTGCCACTAGGCAGCCCAGCTGTGAGCTGCACCATCTTGCCTGGGGGGATCTCTGTCTCCAGTGCTCTTGTGACTCAGACTGGTGATAAAGAGTTTGTCATGGTTGGAGGCTACCAGAGTGACAACCAGAAGAGGATGTTGTGTAATACAATCACTTTAGAAGATAACAACATAGAGATTGGGGAAAGAGAGACCCCAGATTGGACACCAGATATTAAACACTGCAAGATATGGTTTGGTAATGATATGGGTAATGGGGCCATATTGCTTGGTATACCGGGGGACAACAGGCAACTAATTTCAGATGCAAACTACTTTTACATTTTGAGATGTGGAGGAACAAGAGAGGAGGAGGAGGAGGTGGCACAAACTTGCAGTCAGACATCTACAGAAGACCCAGGGGACTCCACACCATTTGAAGATTCAGAGGAGTTCTGTTTTAGTGCTGAAGCCAATAGTTTTGACGATGATGATATTGACACCTATAATGAAGATGATGAAGAAGATGAATCAGAAACAGGCTACTGGATCACCTGCTCTGCCAACTGTGACATTGACATCA? 
Malayemys        ?????????????????????????????????????????TCTCTATTTGATTTTCGGAGCCTGAGCAGGTATAGTAGGCACTGCATTAAGCTTGTTAATTCGTACAGAATTAAGTCAACCAGGACCCCTCCTGGGAAATGATCAAATCTACAACGTTATTGTTACAGCCCATGCTTTCGTTATAATCTTCTTCATAGTTATGCCCATTATAATTGGTGGTTTTGGGAACTGACTCGTACCTCTAATAATTGGAGCGCCAGATATAGCATTTCCACGTATAAATAACATAAGTTTTTGACTTCTCCCCCCATCTTTACTTTTACTTCTAGCTTCCTCAGGAATCGAAGCAGGAGCAGGTACAGGATGAACTGTATACCCCCCACTAGCTGGAAATCTGGCCCATGCTGGCGCTTCTGTAGATCTAACTATCTTTTCCCTACACCTGGCTGGAGTATCCTCAATTTTAGGGGCTATTAATTTCATTACCACAGCAATCAACATAAAATCCCCAGCCATATCACAATACCAAACACCTTTATTTGTATGATCAGTACTTATCACAGCTATCCTACTACTATGCGCACTACCAGTACTTGCTGCAGGAATTACTATATTACTTACAGACCGAAATCTAAATACAACCTTTTTTGACCCATCAGGAGGAGGAGACCCAATTTTATATCAACACCTCT????????????????????????????????????????????????????????????????????????????????????????????????????????????????????????????????????????????????????????????GCTT?AGCCCTAAACCTAGATA?TTTAACATACAAAAATATCCGCCAGAGAACTACGAGCATAAACGCTTAAAACTCTAAGGACTTGGCGGTACCTCAAACCCTCCTAGAGGAGCCTGTTCTAT?AATCGATAATCCACGATATACCCTACCATCTCTTGC?TAATCCCGCCTATATACCGCCGTCACCAGCTTACCCCCTGAGGGATATAAAAAGTAAGCAAAATAACTAAAA?????AGTTAATAAGTCAGGTCAAGGTGTAGCTTACTGAGAT?GGGAGAAATGGGCTACATTTTCTACATTAGAAATTAATTTACGGAAGGAAACTATGAAACT?AGTCCTGCAAGTAGGATTTAGCAGTAAACCTGGATCA?TAATGCCTAATTTAAACCGGTCCTGAGGTGC?ATCGACTGGGATCAACTGTGCCTCTTACAGCCCCTAGGCTCTGGGGGCTTTGGATCTGTCTACAAGGCCACCTACCGTGGGGAGACAGTGGCTGTGAAACAGGTGAAGAAGTGCAGCAAGAACCGGCTGGCATCACGGCAAAGTTTCTGGGCTGAGCTGAATGTGGCCCGCCTACGCCATGACAATGTGGTACGTGTTGTAGCTGCCAGCACATGTGCCCCTGCTAGCCAAGACAGCCTGGGGACCATCATAATGGAATACGCGGGCCGCACTACCCTGCACCATGTCATCTACGGCACTGGCTGCCTGCAGGGAAAGGGAGAGGATGATGGGGGTGGATGTAGCAGAGAACCCTTAAGCATAGCTGAGGCCCTGGGTTATTGCTCTGACATTGTGACTGGCTTAGCCTTCCTCCATTCACAGTGCATTGTGCATCTGGACCTGAAGCCTGCTAATGTGTTCATCACCGAGCAGGGGGTGTGTAAGATTGGAGACTTTGGGTGTTCCCAAAAGCTGGAGGATAATGTGTCTCCAGGTCCCCAGCTTTACCAGCAGGGGGGCACATATACCCACCGTGCCCCTGAGCTCCTGAAAGGGGAGCA?ATGGCCACAAACCTACGAAAAACCCATCCTATAATAAAAATTATCAACAATTCATTCATCGACCTTCCAAGCCCCTCCAACATCTCCGCCTGATGAAACTTTGGCTCACTACTAGGTACCTGCCTAATCTTACAAATCACCACAGGAATCTTCCTAGCAATACACTACTCACCAGACATTTCATTAGCATTCTCATCAATTACTCACATCACCCGAGATGTACAATACGGATGACTCATTCGCAATATACATGCTAACGGAGCCTCCATCTTCTTTATATGTATTTACCTTCACATTGGCCGAGGACTCTATTATGGTTCATACTTATACAAAGAAACTTGAAACACAGGAGTAATTCTACTATTACTAACCATAGCCACAGCATTCATAGGCTATGTCTTGCCATGAGGCCAAATATCATTTTGAGGCGCCACCGTAATTACCAACCTACTCTCAGCCACTCCATATATTGGTGATACTTTAGTACAATGAATTTGAGGCGGATTCTCAGTAGACAACGCAACCCTTACCCGATTCTTTACCTTCCACTTCCTACTCCCATTTATCATTGCCAGCTTAGCAATTGTACACCTACTATTCCTCCATGAAACAGGATCAAACAACCCAACAGGACTAAACTCAAATACTGACAAAATCCCTTTCCACCCATACTTTTCATACAAAGACCTACTAGGAATTATTCTAACTTTAACCTTACTACTAAACCTAGCCTTATTCTCCCCAAACCTTTTAGGTGACCCAGACAATTTCATACCAGCTAACCCGATATCAACTCCATCCCACATCAAACCAGAATGATACTTTCTCTTTGCATACGCAATTCTCCGATCTATCCCAAACAAACTAGGAGGCGTACTAGCTATACTATCCTCTATCCTCATATTACTTGCAATACCAGCCCTACACACATCAAAACAACGCACAGCCCTATTCCGACCACTCACTCAAATTCTATTCTGATGCTTAACAGCTAACGTACTAATCCTCACATGGATCGGAGGTCAACCAGCCGAAAATCCATTCACCACTATTGGACAAGCAGCCTCTATCCTATACTTTATAATCCCCCTAATACTTATACCTCTCACAGGATTAATTGAAAACAAAATAATAAACCAA?CAAGACCTGGATGACTATTTGAATGGCCCCTTCACTGTGGTGGTGAAAGAGTCTTGTGATGGGATGGGAGATGTCAGTGAGAGGCATGGAAGTGGACCACCTGTCCCTGAGAAGGCAGTTCGATTTTCTTTCACCCTCATGAACATCAGTATAGCTCATGGTAATGAAAATATAAGGATCTTTGAAGAAGTCAAGCCCAATTCAGAGCTGTGTTGCAAGCCCTTGTGCCTTATGCTGGCCGATGAATCAGACCATGAGACTCTGACAGCCATCCTGAGCCCTCTCATAGCAGAAAGAGAGACCATGAAAAGCAGCGTTTTGCTTCTTGAAATGGGAGGCATCCTCAGAACATTCAAATTCATCTTTAGGGGTACAGGTTATGATGAGAAACTTGTCCGTGAAGTGGAAGGCCTTGAAGCCTCAGGATCTACTTACATCTGCACTCTTTGTGATGCAACTCGCCTGGAAGCCTCTCAGAACTTGGTCCTCCACTCCATAACAAGAAGTCATGCTGAAAACCTGGAGCGATATGAGGTATGGAGGTCCAACCCATATAACGAATCTGTTGATGAATTACGTGACAGAGTGAAGGGTGTTTCTGCCAAACCTTTCATTGAGACTGTTCCTTCCATAGATGCACTG?ATTGCCAGAAATGATACCATCTACATCCTAGGGGGTCATTCCCTTGAAAATAACCTCAGAGCCCCCAACCTATACAGGCTAAAAATTGACTTGCCACTAGGCAGCCCAGCTGTGAGCTGCACCATCTTGCCTGGGGGGATCTCTGTCTCCAGTGCTCTTGTGACTCAGACTGGTGATAAAGAGTTTGTCATGGTTGGAGGCTACCAGAGTGACAACCAGAAGAGGATGTTGTGTAATACAATCACTTTAGAAGATAACAACATAGAGATTGGGGAAAGGGAGACCCCAGATTGGACACCCGATATTAAACACTGCAAGATGTGGTTTGGTAGTGATATGGGTAATGGGGCCATATTGCTTGGTATACCAGGGGACAACAGGCAACTAATTTCAGATGCAAACTACTTTTACATTTTGAAATGTGGAGGAACAAGAGAGGATGAGGAGGAGGTGGCACGGACTTGCAGTCAGACCTCTACAGAAGACCCAGGGGACTCCACACCATTTGAAGATTCAGAGGAGTTCTGTTTTAGTGCTGAAGCCAATAGTTTTGACGATGATGATATTGACACCTATAATGAAGATGATGAAGAAGATGAATCAGAAACAGGCTACTGGATCACCTGCTCTGCCAACTGTGACATTGACATCA? 
Morenia_ocellata ?????????????????????????????????????????????????TGATTTTTGGAGTTTGAGCAGGAATAGTAGGCACAGCATTAAGCTTATTAATTCGTGCAGAACTAAGCCAACCAGGAACCCTCCTGGGAGACGACCAAATCTATAATGTAATCGTAACAGCTCATGCCTTCGTTATAATTTTCTTTATAGTTATACCAATCATAATCGGCGGCTTCGGAAACTGACTTATTCCACTAATAATTGGAGCACCTGACATAGCATTCCCTCGTATAAACAACATAAGCTTCTGACTTTTACCACCATCCCTACTCCTTCTACTAGCCTCATCAGGGGTAGAATCAGGCGCAGGCACTGGATGAACTGTATACCCACCACTAGCTGGAAACTTAGCCCATGCCGGTGCCTCTGTAGACCTAACTATCTTCTCACTTCACCTAGCCGGTGTATCCTCAATTTTAGGGGCCATCAACTTTATCACCACAGCAATTAACATAAAACCCCCAGCAATAACACAATACCAAACACCTTTATTTGTTTGATCAGTACTAATTACCGCCGTCCTATTATTACTTTCATTACCAGTTCTAGCTGCAGGAATCACTATACTACTTACAGATCGAAACCTAAATACAACCTTTTTTGACCCATCAGGAGGAGGCGATCCAATTCTATACCAACAC????????????????????????????????????????????????????????????????????????????????????????????????????????????????????????????????????????????????????????????????GCTT?AGCCCTAAACTCAGATA?TTTAATATACAAAAATATCCGCCAGAGAACTACGAGCAACAACGCTTAAAACTCAAAGGACTTGGCGGTACCTCAAACCCACCTAGAGGAGCCTGTTCTAT?AATCGATGATCCACGATACACCCCACCATCTCTTGC?CAATACCGCCTATATACCTCCGTCGCCAGCCTACCCCATGAGGGAATA?AAAAGTAAGCAAAATAACTAAACAATACAGCTAATAAGTCAGGTCAAGGTGTAGCTAAC?GAGAT?GGAAGAAATGGGCTACATTTTCTATACTAGAAATTAATTCACAGAAGGAAACCATGAAATT?GATCCCATAAGCAGGATTTAGCAGTAAACCCGGATCA?GAATGCCTAATTTAAACCGGTCCTGAGGTGC?ATCGACTGGGATCAACTGTGCCTCCTACAGCCCCTGGGCTCTGGGGGCTTTGGATCTGTCTACAAGGCCACCTACCGTGGGGAGACAGTGGCTGTGAAACAGGTGAAGAAGTGCAGCAAGAACCGGCTGGCATCACGGCAAAGTTTCTGGGCTGAGCTGAATGTGGCCCGCCTACGCCATGACAATGTGGTACGTGTTGTAGCTGCCAGCACATGTGCCCCTGCTAGCCAAGACAGCCTGGGGACCATCATAATGGAATACGCGGGCCGCACTACCCTGCACCATGTCATCTATGGCACTGGCTGCCTGCAGGGAAAGGGAGAGGATGCTGGGGGTGGATGTGGCAGAGAACCCCTAAGCATAGCTGAGTCCCTGGGTTATTGCTCTGACATTGTGACTGGCTTAGCCTTCCTCCATTCACAGTGCATTGTGCATTTGGACCTGAAGCCTGCTAATGTATTCATCACCGAGCAGGGGGTGTGTAAGATTGGAGACTTTGGGTGCTCCCAAAAGCTGGAGGATAGCGTGTCTCCAGGTCCCCAGCTTTACCAGCAGGGGGGCACATATACCCACCGTGCCCCTGAGCTCCTGAAAGGGGAGCA?ATGACCAAAAACCTACGAAAAGTTCACCCAGTAATAAAAATTATCAACAACTCATTTATTGACCTCCCAAGCCCCTCCAACATCTCTGCTTGATGAAACTTCGGATCCCTTCTCGGCGCCTGCTTAATCCTACAAATTACCACCGGACTCTTCTTAGCAATACACTACTCACCAGATATCTCCCTAGCATTCTCATCTGTAACCCATATTACCCGAGATGTACAATACGGATGACTTATCCGAAATACACATGCTAATGGAGCATCCATCTTTTTCATATGCATTTACCTCCACATTGGCCGAGGACTCTACTACAACTCATACCTATACAAAGAAACCTGAAACACAGGAATCATCCTGCTACTCCTAACAATAGCCACTGCATTCGTAGGCTATGTACTACCATGAGGCCAAATATCATTCTGAGGAGCTACCGTAATTACCAACCTACTATCAGCTACCCCATACATCGGTAACACTTTAGTACAATGAATTTGAGGTGGATTTTCAGTAGACAATGCCACCTTAACCCGATTTTTCACCTTCCACTTCCTACTTCCATTCACAATTGCTGGCCTAGCAACCATCCACCTACTATTCCTTCATGAAACCGGATCAAATAACCCCACAGGACTAAACTCAAACGCCGACAAAATTCCATTTCACCCATACTTTTCATTCAAAGACCTACTAGGAATTATCTTAATACTAACCCTATTACTAAATCTAGCACTATTCTCACCAAATCTATTAAACGACCCAGACAACTTCATCCCAGCCAACCCACTATCCACTCCTCCACACATTAAACCAGAATGATACTTCCTATTTGCTTACGCAATTCTTCGATCCATCCCAAACAAACTAGGAGGAGTTGTAGCCCTAATACTGTCAATCCTAGTACTATTCACAATACCAATCCTTCACACATCAAAACAACGCACATCCATATTCCGACCACTAACCCAAATCCTCTTTTGATGCCTAACAGCCGACCTATTAATCCTCACATGAATCGGAGCCAAACCAGTCGAAAGCCCATTCATCACTATTGGTCAAATCGCCTCTATTCTATACTTCACAATCATCCTAACACTAATACCCACCATTGGACTAATTGAAAACAAAATACTAAACCAA?CAAGACCTGGATGACTATTTGAATGGCCCCTTCACTGTGGTGGTGAAGGAGTCTTGTGATGGGATGGGAGATGTCAGTGAGAAGCATGGAAGTGGACCACCTGTCCCTGAGAAGGCAGTTCGATTTTCTTTCACCCTCATGAACATCAGTATAGCTCATGGTAATGAAAATATAAGGATCTTTGAAGAAATCAAGCCCAATTCAGAGCTGTGTTGCAAGCCCTTGTGCCTTATGCTGGCCGATGAATCAGACCATGAGACTCTGACAGCCATCCTGAGCCCTCTCATAGCAGAAAGAGAGACCATGAAAAGCAGCGTTTTGCTTCTTGAAATGGGAGGCATCCTCAGAACATTCAAATTCATCTTTAGGGGTACAGGTTATGATGAGAAACTTGTTCGTGAAGTGGAAGGCCTTGAAGCCTCAGGATCTACTTACATCTGCACTCTTTGTGATGCAACTCGCCTGGAAGCCTCTCAGAACTTGGTCCTCCACTCCATAACAAGAAGTCATGCTGAAAACCTGGAGCGATATGAGGTGTGGAGGTCCAATCCATATAATGAATCTGCTGATGAGTTACGTGACAGAGTGAAGGGTGTTTCTGCCAAACCTTTCATTGAGACTGTTCCTTCCATAGATGCGCTG?ATTGCCAGAAATGATACCATCTACATCCTAGGGGGTCATTCCCTTGGAAATAACTTCAGACCCCCCAACCTATACAGGCTAAAAATTGATCTGCCACTAGGCAGCCCAGCTGTGAGCTGCACCATCTTGCCTGGGGGGATCTCTGTCTCCAGTGCTCTTGTAACTCAGACTGGTGATAAAGAGTTTGTCATGGTTGGAGGCTACCAGAGTGACAACCAGAAGAGGATGTTGTGTAATACAATCACTTTAGAAGATAACAACATAGAGATTAGGGAAAGGGAGACCCCAGACTGGACACCAGATATTAAACACTGCAAGATATGGTTTGGTAGTGATATGGGTAATGGGGCCATATTGCTCGGTATACCAGGGGACAACAAGCAACTAATTTCAGATACAAACTACTTTTACATTTTGAGATGTGGAGAAACAAGGGAGGATGAGGAGGAGGTGGCACAAACTTGCAGTCAGACATCTACAGAAGACCCAGGGGACTCCACACCATTTGAAGATTCAGAGGAGTTCTCTTTTAGTGCTGAAGCCAATAGTTTTGACGATGATGATATTGACACCTATAATGAAGATGATGAAGAAGATGAATCAGAAACAGGCTACTGGATCACCTGCTCTGCCAACTGTGACATTGACATCA? 
Morenia_petersi  ATCCGCTGACTTTTTTCCACAAACCATAAGGATATTGGCACTTTGTATTTGATTTTTGGGGTCTGAGCAGGAATAGTAGGCACGGCATTAAGTTTATTAATTCGTGCAGAACTAAGCCAACCAGGCACCCTCCTGGGAGATGACCAAATCTACAATGTAATCGTCACAGCCCATGCCTTCGTCATAATCTTCTTTATAGTCATACCAATTATAATTGGCGGCTTCGGAAATTGACTTATACCATTAATAATTGGAGCACCTGATATAGCATTCCCACGTATAAATAATATAAGCTTCTGACTCCTACCCCCATCCTTACTCCTTCTACTAGCCTCATCAGGAGTAGAATCGGGTGCAGGAACTGGATGAACTGTATACCCACCACTATCTGGAAATTTAGCCCATGCCGGGGCCTCTGTAGACCTAACTATCTTCTCTCTTCACCTAGCTGGTGTATCCTCAATCTTAGGGGCTATCAATTTTATTACTACAGCAATCAACATAAAACCCCCAGCCATAACACAATACCAAACACCCCTATTTGTATGATCCGTACTAATTACAGCCGTCCTATTATTACTCTCACTACCAGTATTAGCTGCAGGAATCACCATATTACTTACAGATCGAAATCTAAATACAACCTTCTTTGACCCGTCAGGAGGAGGGGATCCAATCCTATACCAGCACTTATTTTGATTCTTCGGTCACCCAGAAGTATATATCCTAATTCTACCGGGATTCGGCATAATCTCACACGTTGTCACCTACTATTCCGGTAAAAAAGAACCATTCGGATATATAGGAATAGTCTGAGCAATAATATCCATTGGATTCTTAGGTTTCATC?????????????????????????????????????????????????????????????????????????????????????????????????????????????????????????????????????????????????????????????????????????????????????????????????????????????????????????????????????????????????????????????????????????????????????????????????????????????????????????????????????????????????????????????????????????????????????????????????????????????????????????????????????????????????????????????????????????????????????????????????????????????????????????????????????????????????????????????????????????????????????????????????????????????????????????????????????????????????????????????????????????????????????????????????????????????????????????????????????????????????????????????????????????????????????????????????????????????????????????????????????????????????????????????????????????????????????????????????????????????????????????????????????????????????????????????????????????????????????????????????????????????????????????????????????????????????????????????????????????????????????????????????????????????????????????????????????????????????????????????????????????????????????????????????????????????????????????????????????????????????????????????????????????????????????????????????????????????????????????????????????????????????????????????????????????????????????????????????????????????????????????????????????????????????????????????????????????????????????????????????????????????????????????????????????????????????????????????????????????????????????????????????????????????????????????????????????????????????????????????????????????????????????????????????????????????????????????????????????????????????????????????????????????????????????????????????????????????????????????????????????????????????????????????????????????????????????????????????????????????????????????????????????????????????????????????????????????????????????????????????????????????????????????????????????????????????????????????????????????????????????????????????????????????????????????????????????????????????????????????????????????????????????????????????????????????????????????????????????????????????????????????????????????????????????????????????????????????????????????????????????????????????????????????????????????????????????????????????????????????????????????????????????????????????????????????????????????????????????????????????????????????????????????????????????????????????????????????????????????????????????????????????????????????????????????????????????????????????????????????????????????????????????????????????????????????????????????????????????????????????????????????????????????????????????????????????????????????????????????????????????????????????????????????????????????????????????????????????????????????????????????????????????????????????????????????????????????????????????????????????????????????????????????????????????????????????????????????????????????????????????????????????????????????????????????????????????????????????????????????????????????????????????????????????????????????????????????????????????????????????????????????????????????????????????????????????????????????????????????????????????????????????????????????????????????????????????????????????????????????????????????????????????????????????????????????????????????????????????????????????????????????????????????????????????????????????????????????????????????????????????????? 
Orlitia_borneensis ACCCGCTGATTTTTCTCTACAAACCACAAGGACATCGGCACCCTGTACTTGATTTTCGGGGCCTGAGCAGGAATAGTAGGCACAGCACTAAGCCTACTAATTCGTGCAGAACTAAGCCAACCAGGAACCCTCCTGGGAGATGATCAAATCTACAACGTTATTGTTACAGCCCATGCCTTCGTTATAATTTTCTTTATAGTTATACCCATTATAATCGGCGGATTTGGAAACTGACTTGTACCCCTAATAATTGGAGCACCAGACATGGCATTCCCACGCATAAATAATATGAGCTTTTGACTCCTACCACCATCTCTACTCTTACTTCTAGCCTCATCAGGAATTGAGGCAGGTGCAGGCACAGGATGAACCGTGTACCCACCACTAGCTGGAAACTTAGCCCATGCTGGCGCCTCTGTAGACCTAACTATTTTCTCCCTCCACTTGGCTGGAGTATCCTCAATTCTAGGGGCCATTAATTTTATCACTACAGCAATTAACATAAAATCCCCAGCCATATCACAATACCAAACGCCCCTATTTGTGTGATCAGTGCTTATCACAGCCGTCCTACTATTACTCTCACTGCCAGTACTGGCGGCAGGCATCACTATACTACTTACAGATCGAAATCTGAATACAACCTTCTTCGACCCTTCAGGAGGGGGGGATCCAATTTTATACCAACACCTGTTTTGATTCTTCGGCCACCCAGAAGTATACATCCTGATTCTACCAGGGTTTGGAATAATCTCACATGTTGTCACCTATTACTCAGGTAAAAAAGAACCATTCGGATATATAGGAATAGTTTGAGCAATAATATCTATCGGATTCTTGGGCTTTATT??????????????????????????????????????????????????????????????????????????????????????????????????????????????????????????????????????????????????????????????????????????????????????????????????????????????????????????????????????????????????????????????????????????????????????????????????????????????????????????????????????????????????????????????????????????????????????????????????????????????????????????ATCGACTGGGATCAACTGTGCCTCCTACAGCCCCTGGGCTCTGGGGGCTTTGGATCTGTCTACCAGGCCACCTACCGTGGGGAGACAGTGGCTGTGAAACAGGTGAAGAAGTGCAGCAAGAACCGGCTGGCATCACGGCAAAGTTTCTGGGCTGAGCTGAATGTGGCCCGCCTACGCCATGACAATGTGGTACGTGTTGTAGCTGCCAGCACATGTGCCCCTGCTAGCCAAGACAGCCTGGGGACCATCATAATGGAATATGCGGGCCGCACTACCCTGCACCATGTCATCTATGGCACTGGCTGCCTGCAGGGAAAGGGAGAGGATGATGGGGGTGGATGTAGCAGAGAACCCCTAAGCATAGCTGAGGCCCTGGGTTATTGCTCTGACATCGTGACTGGCTTAGCCTTCCTCCATTCACAGTGCATTGTGCATCTGGACCTGAAGCCTGCTAATGTGTTCATCACCGAGCAGGGGGTGTGTAAGATTGGAGACTTTGGGTGTTCCCAAAAGCTGGAGGATAACGTGTCTCCAGGTCCCCAGCTTTACCAGCAGGGGGGCACATATACCCACCGTGCCCCTGAGCTCCTGAAAGGGGAGCA?ATGGCCACAAACCTACGAAAAACTCACCCCATAATAAAAATTATCAATAACTCATTCATTGACCTTCCAAGTCCCTCCAACATCTCTGCTTGATGGAACCTAGGATCACTATTAGGTACCTGCCTAGTTCTACAAATCGCTACAGGAGTCTTCCTAGCAATACATTATTCACCAGACATCTCACTAGCATTTTCATCAGTTGCCCATATCACCCGAGACGTACAATACGGATGACTTATCCGCAACATACATGCCAACGGAGCCTCCATCTTCTTCATGTGCATTTACCTTCACATCGGCCGAGGACTCTACTACGGCTCATACTTATATAAAGAAACCTGAAACACAGGGGTCATCCTACTACTACTAACCATAGCTACCGCATTTATAGGCTATGTACTACCATGAGGCCAAATATCATTTTGAGGCGCTACCGTCATCACCAACCTACTCTCAGCCACCCCTTACATTGGCGACACTTTAGTACAATGGATTTGAGGCGGATTCTCAGTAGACAACGCTACCCTTACACGATTCTTCACCTTCCACTTCCTACTTCCATTCGCCATCTCCGGCCTAGCGACCGTACATCTACTGTTCCTTCATGAAACCGGATCAAACAATCCAACAGGACTAAATTCAAACACCGACAAAATCCCATTCCACCCATATTTCTCGTACAAAGACCTACTAGGTGTAACCCTAACACTAACCCTCCTACTAAGTCTAACATTATTTTCTCCAAACCTCCTAGGAGACCCAGACAACTTTACACCAGCTAACCCTATATCCACCCCCTCACATATCAAACCAGAGTGATACTTTCTATTTGCTTATGCAATCCTCCGATCAGTCCCAAACAAACTAGGGGGCGTACTAGCCATACTATTCTCCATTCTAATACTACTTGCAATACCAACCCTACACACATCAAAACAACGCACAGCCCTATTTCGACCACTAACCCAAATTCTTTTCTGATGCCTAACAGCCAACCTATTAATCCTCACATGAATTGGAGGCCAACCGGCCGAAAATCCATTCACTACTATCGGCCAAACAGCCTCCATTCTACACTTCACAATCCTCTTGTTACTTATACCCCTCACAGGATTAATTGAAAATAAAATACTAAACCAA?CAAGACTTGGATGACTATTTGAATGGCCCCTTCACTGTGGTGGTGAAAGAGTCTTGTGATGGGATGGGAGATGTCAGTGAGAAGCATGGAAGTGGACCACCTGTCCCTGAGAAGGCAGTTCGATTTTCTTTCACCCTCATGAACATCAGTATAGCTCATGGTAATGAAAATATAAGGATCTTTGAAGAAGTCAAGCCCAATTCAGAGCTGTGTTGCAAGCCCTTGTGCCTTATGCTGGCCGATGAATCAGACCATGAGACTCTGACAGCCATCCTGAGCCCTCTCATAGCAGAAAGAGAGACCATGAAAAGCAGCGTTTTGCTTCTTGAAATGGGAGGCATCCTCAGAATATTCAAATTCATCTTTAGGGGTACAGGTTATGATGAGAAACTTGTCCGTGAAGTGGAAGGCCTTGAAGCCTCAGGATCTACTTACATCTGCACTCTTTGTGATGCAACTCGCCTGGAAGCCTCTCAGAACTTGGTCCTCCACTCCATAACAAGAAGTCATGCTGAAAACCTGGAGCGATATGAGGTATGGAGGTCCAACCCATATAATGAATCTGTTGATGAATTACGTGACAGAGTGAAGGGTGTTTCTGCCAAACCTTTCATTGAGACTGTTCCTTCCATAGATGCACTG?ATTGCCAGAAATGATACCATCTACATCCTAGGGGGTCATTCCCTTGAAAATAACATCAGACCCCCCAACCTATACAGGCTAAAAATTGACCTGCCACTAGGCAGCCCAGCTGTGAGCTGCACCATCTTGCCTGGGGGGATCTCTGTCTCCAGTGCTCTTGTGACTCAGACTGGTGATAAAGAGTTTGTCATGGTTGGAGGCTACCAGAGTGACAATCAGAAGAGGATGTTGTGTAATACAATCACTTTAGAAGATAACAACATAGAGATTGGGGAAAGGGAGACCCCAGATTGGACACCCGATATTAAACACTGCAAGATGTGGTTTGGTAGTGATATGGGTAATGGGGCCATATTGCTTGGTATACCAGGAGACAACAGGCAACTAATTTCAGATGCAAACTACTTTTACATTTTGAAATGTGGAGGAACAAGAGAGGATGAGGAGGAGGTGGCACAAACTTGCAGTCAGACCTCTACAGAAGACCCAGGGGACTCCACACCATTTGAAGATTCAGAGGAGTTCTGTTTTAGTGCTGAAGCCAATAGTTTTGACGATGATGATATTGACACCTATAATGAAGATGATGAAGAAGATGAATCAGAAACAGGCTACTGGATCACCTGCTCTGCCAACTGTGACATTGACATCA? 
Pangshura_smithii ACCCGTTGATTTTTCTCTACAAACCATAAAGACATTGGCACCCTATACTTGATTTTCGGGGCCTGAGCAGGAATAGTAGGCACAGCATTAAGCCTATTAATTCGCGCAGAATTAAGCCAACCGGGGACCCTCCTAGGAGATGACCAAATCTACAATGTTATTGTTACAGCTCACGCCTTCGTCATAATTTTCTTTATAGTTATACCAATTATAATCGGCGGCTTTGGAAACTGACTTGTCCCCCTAATAATTGGAGCACCGGACATAGCCTTCCCACGTATAAATAACATAAGCTTCTGACTCCTGCCACCATCCCTACTCCTACTACTAGCCTCATCTGGAGTTGAGTCAGGTGCGGGAACAGGGTGAACTGTGTACCCACCATTAGCTGGAAACTTAGCCCATGCTGGTGCCTCTGTAGACCTAACCATTTTCTCTCTCCACTTGGCCGGAGTGTCTTCAATCCTAGGGGCCATCAACTTTATTACTACAGCAATTAACATAAAATCCCCAGCCATAACACAATACCAGACGCCTTTATTTGTATGATCTGTGCTTATTACAGCTATTCTGCTACTACTTTCACTACCAGTACTCGCTGCAGGAATCACTATGCTGCTCACAGATCGAAATCTAAACACAACTTTCTTTGATCCTTCGGGCGGGGGAGACCCAATTCTATACCAACACTTATTCTGATTCTTTGGCCATCCAGAAGTTTACATCCTAATTCTACCTGGATTCGGAATAATCTCACATGTTGTTACCTACTATTCTGGCAAAAAGGAACCATTCGGGTATATAGGAATAGTCTGAGCAATAATATCCATCGGATTCTTAGGCTTTATT?GCTT?AGCCCTAAACTCAGATA?TTTAACGTACAAGAATATCCGCCAGAGAACTACGAGCA?AAACGCTTAAAACTCAAAGGACTTGGCGGTACCTCAAACCCCCCTAGAGGAGCCTGTTCTAT?AATCGATAACCCACGATACACCTCACCATCTCTTGC?CAATCCCGCCTATATACCACCGTCACCAGCCTACCCCTTGAGGGATCT?AATAGTAAGCAAGATAGCCAAAG???ACAGCTAAAAAGTCAGGTCAAGGTGTAGCTAATTGAGAT?GGAAGAAATGGGCTACATTTTCTACGCTAGAAATAAATTTACGGAAAGAA?TTATGAAATT?AATTCTATAAGCAGGATTTAGCAGTAAACCTGGATCA?GAGTACCTAGTTTAAGTTGGTCCTGAGGTGC?ATCGACTGGGATCAACTGTGCCTCCTACAGCCCCTGGGCTCTGGGGGCTTTGGATCTGTCTACAAGGCCACCTACCGTGGGGAGACAGTGGCTGTGAAACAGGTGAAGAAGTGCAGCAAGAACCGGCTGGCATCACGGCAAAGTTTCTGGGCTGAGCTGAATGTGGCCCGCCTACGCCATGACAATGTGGTACGTGTTGTAGCTGCCAGCACATGTGCCCCTGCTAGCCAAGACAGCGTGGGGACCATCATAATGGAATACGCGGGCCGCACTACCCTGCACCATGTCATCTATGGCACTGGCTGCCTGCAGGGAAAGGGAGAGGATGATGGGGGTGGATGTGGCAGAGAACCCCTAAGCATAGCTGAGTCCCTGGGTTATTGCTCTGACATTGTGACTGGCTTAGCCTTCCTCCATTCACAGTGCATTGTGCATTTGGACCTGAAGCCTGCTAATGTATTCATCACTGAGCAGGGGGTGTGTAAGATTGGAGACTTTGGGTGCTCCCAAAAGCTGGAGGATAGCGTGTCTCCAGGTCCCCAGCTTTACCAGCAGGGGGGCACGTATACCCACCGTGCCCCTGAGCTCCTGAAAGGGGAGCA?ATGGCTAAAAATTTACGAAAAACCCACCCAATAATAAAAATCATCAACAATTCATTTATCGATCTCCCAAGTCCCTCCAACATCTCTGCCTGATGAAACTTTGGATCTCTATTAGGCGCCTCCCTAATCCTACAAGTCACCACAGGAATCTTCCTGGCAATACACTACTCACCAGATATCTCACTAGCATTCTCATCAGTATCCCACATCACCCGAGATGTCCAATACGGATGGCTTATCCGTAATATACATGCTAATGGGGCCTCCATCTTCTTCATATGCATCTACCTCCACATCGGCCGAGGTCTTTACTATAGCTCATACTTATACAAAGAAACCTGAAACACAGGAATCACTCTCTTATTCCTAACCATAGCCACCGCATTCGTAGGCTACGTCTTACCATGGGGCCAAATATCATTTTGAGGCGCTACTGTTATTACTAATCTACTCTCAGCCATCCCTTACATCGGCAACACCCTGGTACAATGAATCTGGGGCGGGTTCTCAGTAGATAACGCTACCCTGACCCGATTCTTCACCTTCCACTTCCTACTCCCCTTCACCATCGCCGGCCTAGCAACCGTCCACCTACTTTTCCTCCACGAAACCGGATCAAACAACCCTACAGGATTGAACTCAAACGCTGATAAAATCCCATTTCACCCCTACTTCTCATACAAAGACCTATTGGGCCTCATTCTTATACTAACCCTATTACTAAGTCTAGCACTATTCTTACCAAACCTCCTAACTGACCCGGACAACTTTACCCCCGCTAATCCTCTATCCACTCCCCCCCACATCAAACCAGAGTGATACTTCCTATTTGCCTACGCAATCCTCCGATCCATTCCCAACAAATTAGGGGGAGTACTAGCTCTACTACTCTCCGTCCTTGTATTATTCGCAATACCAACCCTACACACATCAAAACAACGCTCTACCCTATTCCGACCGCTGACCCAAACCCTCTTTTGATGCCTAATTGCTGACCTACTGATCCTCACATGAATCGGAGGTCAACCAGTCGAAACCCCATTTATTACCATTGGCCAAATTGCCTCCGTCCTTTATTTCACAATCCTCTTAACACTTATACCCCTCGCAGGACTAATTGAAAACAAAATACTAAACCAA?CAAGACCTGGATGACTATTTGAATGGCCCCTTCACTGTGGTGGTGAAGGAGTCTTGTGATGGGATGGGAGATGTCAGTGAGAAGCATGGAAGTGGACCACCTGTCCCTGAGAAGGCAGTTCGATTTTCTTTCACCCTCATGAACATCAGTATAGCTCATGGTAATGAAAATATAAGGATCTTTGAAGAAGTCAAGCCCAATTCAGAGCTGTGTTGCAAGCCCTTGTGCCTTATGCTGGCCGATGAATCAGACCATGAGACTCTGACAGCCATCCTGAGCCCTCTCATAGCAGAAAGAGAGACCATGAAAAGCAGCGTTTTGCTTCTTGAAATGGGAGGCATCCTCAGAACATTCAAATTCATCTTTAGGGGTACAGGTTATGATGAGAAACTTGTTCGTGAAGTGGAAGGCCTTGAAGCCTCAGGATCTACTTACATCTGCACTCTTTGTGATGCAACTCGCCTGGAAGCCTCTCAGAACTTGGTCCTCCACTCCATAACAAGAAGTCATGCTGAAAACCTGGAGCGATATGAGGTATGGAGGTCCAACCCATATAATGAATCTGTTGATGAGTTACGTGACAGAGTGAAGGGTGTTTCTGCCAAACCTTTCATTGAGACTGTTCCTTCCATAGATGCACTG?ATTGCCAGAAATGATACCATCTACATCCTAGGGGGTCATTCCCTTGAAAATAACATCAGACCTCCCAACCTATACAGGCTAAAAATTGACCTGCCACTAGGCAGCCCAGCTGTGAGCTGCACCATCTTGCCTGGGGGGATCTCTGTCTCCAGTGCTCTTGTGACTCAGACTGGTGATAAAGAGTTTGTCATGGTTGGAGGCTACCAGAGTGACAACCAGAAGAGGATGTTGTGTAATACAATCACTTTAGAAGATAACAACATAGAGATTGGGGAAAGAGAGACCCCAGATTGGACACCAGATATTAAACACTGCAAGATATGGTTTGGTAATGATATGGGTAATGGGGCCATATTGCTCGGTATACCAGGGGACAACAGGCAACTAATTTCAGATGCAAACTACTTTTACATTTTGAGATGTGGAGGAACAAGAGAGGATGAGGAGGAGGTGGCACAAACTTGCAGTCAGACATCTACAGAAGACCCAGGGGACTCCACACCATTTGAAGATTCAGAGGAGTTCTGTTTTAGTGCTGAAGCCAATAGTTTTGACGATGATGATATTGACACCTATAATGAAGATGATGAAGAAGATGAATCAGAAACAGGCTACTGGATCACCTGCTCTGCCAACTGTGACATTGACATCA? 
Pangshura_sylhetensis ????????????????????????????????????????????????????????????????????????ATAGTAGGCACAGCATTAAGCCTATTAATTCGCGCAGAATTAAGCCAACCGGGGACCCTCCTAGGAGATGACCAAATCTACAATGTTATTGTTACAGCTCACGCCTTCGTCATAATTTTCTTTATAGTTATACCAATTATAATCGGCGGCTTTGGAAACTGACTTGTCCCCCTAATAATTGGAGCCCCGGACATAGCCTTCCCACGTATGAATAACATAAGCTTCTGACTTCTGCCACCATCCTTACTCCTACTACTAGCCTCATCCGGAGTTGAATCAGGTGCCGGAACAGGGTGAACCGTATACCCGCCGTTAGCCGGAAACTTAGCCCATGCTGGTGCCTCAGTAGACCTGACCATTTTCTCCCTTCACTTGGCCGGAGTATCTTCAATCCTAGGGGCCATTAACTTTATTACCACAGCAATCAACATAAAATCCCCAGCCATAACACAATACCAAACACCTTTATTTGTGTGATCTGTACTTATTACAGCTGTTCTACTACTACTATCTCTACCAGTACTCGCTGCAGGGATTACTATACTACTCACAGATCGAAATCTAAACACAACTTTCTTTGATCCTTCGGGTGGGGGGGATCCAATTCTGTACCAACACTTATTCTGATTCTTTGGCCACCCAGAAAGTCTAAA?????????????????????????????????????????????????????????????????????????????????????????????????????????????????????????????????????????????????????????????????????????????????????????????????????????????????????????????????????????????????????????????????????????????????????????????????????????????????????????????????????????????????????????????????????????????????????????????????????????????????????????????????????????????????????????????????????????????????????????????????????????????????????????????????????????????????????????????????????????????????????????????????????????????????????????????????????????????????????????????????????????????????????????????????????????????????????????????????????????????????????????????????????????????????????????????????????????????????????????????????????????????????????????????????????????????????????????????????????????????????????????????????????????????????????????????????????????????????????????????????????????????????????????????????????????????????????????????????????????????????????????????????????????????????????????????????????????????????????????????????????????????????????????????????????????????????????????????????????????????????????????????????????????????????????????????????????????????????????????????????????????????????????????????????????????????????????????????????????????????????????????????????????????????????????????????????????????????????????????????????????????????????????????????????????????????????????????????????????????????????????????????????????????????????????????????????????????????????????????????????????????????????????????????????????????????????????????????????????????????????????????????????????????????????????????????????????????????????????????????????????????????????????????????????????????????????????????????????????????????????????????????????????????????????????????????????????????????????????????????????????????????????????????????????????????????????????????????????????????????????????????????????????????????????????????????????????????????????????????????????????????????????????????????????????????????????????????????????????????????????????????????????????????????????????????????????????????????????????????????????????????????????????????????????????????????????????????????????????????????????????????????????????????????????????????????????????????????????????????????????????????????????????????????????????????????????????????????????????????????????????????????????????????????????????????????????????????????????????????????????????????????????????????????????????????????????????????????????????????????????????????????????????????????????????????????????????????????????????????????????????????????????????????????????????????????????????????????????????????????????????????????????????????????????????????????????????????????????????????????????????????????????????????????????????????????????????????????????????????????????????????????????????????????????????????????????????????????????????????????????????????????????????????????????????????????????????????????????????????????????????????????????????????????????????????????????????????????????????????????????????????????????????????????????????????????????????????????????????????????????????????????????????????????????????????????????????????????????????????????????????????????????????????????????????????????????????????????????????????????????????????????????????????????????????????????????????????????????????????????????????????????????????????????????????????????????????? 
Pangshura_tecta  ACCCGTTGATTTTTCTCTACAAATCACAAAGACATTGGCACCTTATACTTGATCTTCGGAGCCTGAGCAGGGATAGTAGGTACAGCATTGAGCCTATTGATTCGCGCAGAATTAAGCCAACCAGGTACCCTCCTAGGAGATGACCAAATCTATAATGTTATTGTTACAGCTCACGCCTTCGTCATAATTTTCTTTATAGTTATACCAATTATGATCGGCGGCTTTGGAAACTGACTTGTCCCCCTAATAATCGGGGCGCCAGACATAGCCTTTCCGCGTATAAATAATATAAGCTTCTGACTTCTACCCCCATCCTTACTCCTACTACTCGCCTCCTCTGGAGTTGAATCAGGTGCAGGAACAGGGTGAACTGTGTACCCACCATTAGCTGGAAACTTAGCCCATGCTGGTGCCTCTGTGGACCTAACCATTTTCTCTCTACACTTGGCCGGAGTATCTTCAATCCTAGGGGCCATCAACTTTATTACTACAGCAATCAACATAAAATCCCCAGCTATAACACAATACCAAACACCCTTATTTGTGTGATCTGTGCTTATTACAGCTGTTCTATTATTACTTTCACTACCAGTACTCGCTGCAGGAATCACTATACTACTCACGGATCGAAATCTAAACACAACTTTCTTTGACCCTTCGGGTGGAGGAGATCCAATTCTGTACCAACACTTATTCTGATTCTTTGGTCATCCAGAAGTCTACATCCTAATTCTACCTGGATTCGGGATAATCTCACATGTTGTTACCTACTATTCTGGTAAAAAGGAACCATTCGGGTATATAGGAATAGTCTGAGCTATAATATCCATCGGCTTCTTAGGCTTTATG?GCTT?AGCCCTAAACTCAGATA?TTTAACATACAAAAATATCCGCCAGAGAACTACGAGCA?AAACGCTTAAAACTCAAAGGACTTGGCGGTACCTCAAACCCCCCTAGAGGAGCCTGTTCTAT?AATCGACAACCCACGATAGACCTCACCATCTCTTGC?CAATCCCGCCTATATACCACCGTCACCAGCCCGCCCCGTGAGGGATCT?GATAGCAGGCAGAATAACCAAAA???ACAGTTAACAAGTCAGGTCAAGGTGTAGCTAACTGAGAT?GGAAGAAATGGGCTACATTTTCTACACTAGAAATCAATTTACGGAAGGAA?CTATGAAATT?AATCCCATAAGCAGGATTTAGCAGTAAACCTGGATCA?GAATGCCTAGTTTAAGTTGGTCCTGAGGTAC?ATCGACTGGGATCAACTGTGCCTCCTACAGCCCCTGGGCTCTGGGGGCTTTGGATCTGTCTACAAGGCCACCTACCGTGGGGAGACAGTGGCTGTGAAACAGGTGAAGAAGTGCAGCAAGAACCGGCTGGCATCACGGCAAAGTTTCTGGGCTGAGCTGAATGTGGCCCGCCTACGCCATGACAATGTGGTACGTGTTGTAGCTGCCAGCACATGTGCCCCTGCTAGCCAAGACAGCGTGGGGACCATCATAATGGAATACGCGGGCCGCACTACCCTGCACCATGTCATCTATGGCACTGGCTGCCTGCAGGGAAAGGGAGAGGATGATGGGGGTGGATGTGGCAGAGAACCCCTAAGCATAGCTGAGTCCCTGGGTTATTGCTCTGACATTGTGACTGGCTTAGCCTTCCTCCATTCACAGTGCATTGTGCATTTGGACCTGAAGCCTGCTAATGTATTCATCACCGAGCAGGGGGTGTGTAAGATTGGAGACTTTGGGTGCTCCCAAAAGCTGGAGGATAGCGTGTCTCCAGGTCCCCAGCTTTACCAGCAGGGGGGCACGTATACCCACCGTGCCCCTGAGCTCCTGAAAGGGGAGCA?ATGATTAAAAATTTACGAAAAACCCACCCAATAGTAAAAATCATCAACAATTCATTTATCGATCTCCCAAGTCCCTCCAACATCTCTGCCTGATGAAACTTCGGATCTCTATTAGGCGCCTCCCTAATCCTACAAGTCACCACAGGAATCTTCCTGGCAATACACTATTCACCAGATATCTCACTAGCATTCTCATCAGTATCCCATATCACCCGAGATGTCCAATACGGATGGCTTATCCGTAACATACATGCTAATGGAGCCTCCATCTTCTTTATATGCATCTACCTCCACATTGGCCGAAGCCTTTACTACAACTCATACTTATACAAAGAAACCTGAAACACAGGAATCACCCTCTTATTCCTAACCATGGCCACCGCATTCGTAGGCTACGTCCTACCATGGGGCCAAATATCATTCTGAGGCGCTACCGTTATTACTAACCTACTCTCAGCCATCCCCTACATTGGCAACACCTTAGTACAATGAATCTGAGGTGGATTCTCAGTAGATAACGCCACCTTAACCCGATTCTTCACCTTCCACTTCCTACTCCCATTTACCATCGCCGGCTTAGCAGCCGTCCACCTACTCTTCCTCAACGAAACCGGGTCAAACAACCCCACAGGATTAAACTCAAACGCCGATAAAATCCCATTCCACCCCTACTTCTCATACAAGGACCTACTAGGCCTCATTCTTATATTAGCCCTATTACTAAGCCTAACACTATTCTCACCAAACCTCCTAACTGACCCAGACAACTTTACCCCCGCTAATCCTCTATCTACCCCTCCCCACATCAAGCCAGAATGATATTTCCTATTCGCCTACGCAATCCTTCGATCCATTCCCAACAAATTAGGAGGCGTACTGGCCCTACTACTCTCTATCCTTGTACTATTCGCAATACCAACCCTGCACACATCAAAACAACGTTCTACCCTATTCCGACCGCTAACCCAAACCCTCTTTTGATGCCTAACTGCTGACCTACTAATCCTCACATGAATCGGAGGTCAACCAGTCGAAACCCCATTTATTACCATTGGCCAAATTGCCTCCGTTCTTTACTTCACAATCCTCTTAACACTTATACCCCTTACAGCCTTAATTGAAAATAAAATACTAAACCAA?CAAGACCTGGATGACTATTTGAATGGCCCCTTCACTGTGGTGGTGAAGGAGTCTTGTGATGGGATGGGAGATGTCAGTGAGAAGCATGGAAGTGGACCACCTGTCCCTGAGAAGGCAGTTCGATTTTCTTTCACCCTCATGAACATCAGTATAGCTCATGGTAATGAAAATATAAGGATCTTTGAAGAAGTCAAGCCCAATTCAGAGCTGTGTTGCAAGCCCCTGTGCCTTATGCTGGCCGATGAATCAGACCATGAGACTCTGACAGCCATCCTGAGCCCTCTCATAGCAGAAAGAGAGACCATGAAAAGCAGCGTTTTGCTTCTTGAAATGGGAGGCATCCTCAGAACATTCAAATTCATCTTTAGGGGTACAGGTTATGATGAGAAACTTGTTCGTGAAGTGGAAGGCCTTGAAGCCTCAGGATCTACTTACATCTGCACTCTTTGTGATGCAACTCGCCTGGAAGCCTCTCAGAACTTGGTCCTCCACTCCATAACAAGAAGTCATGCTGAAAACCTGGAGCGATATGAGGTATGGAGGTCCAACCCATATAATGAATCTGTTGATGAGTTACGTGACAGAGTGAAGGGTGTTTCTGCCAAACCTTTCATTGAGACTGTTCCTTCCATAGATGCGCTG?ATTGCCAGAAATGATACCATCTACATCCTAGGGGGTCATTCCCTTGAAAATAACATCAGACCTCCCAACCTATACAGGCTAAAAATTGACCTGCCACTAGGCAGCCCAGCTGTGAGCTGCACCATCTTGCCTGGGGGGATCTCTGTCTCCAGTGCTCTTGTGACTCAGACTGGTGATAAAGAGTTTGTCATGGTTGGAGGCTACCAGAGTGACAACCAGAAGAGGATGTTGTGTAATACAATCACTTTAGAAGATAACAACATAGAGATTGGGGAAAGAGAGACCCCAGATTGGACACCAGATATTAAACACTGCAAGATATGGTTTGGTAATGATATGGGTAATGGGGCCATATTGCTCGGTATACCAGGGGACAACAGGCAACTAATTTCAGATGCAAACTACTTTTACATTTTGAGATGTGGAGGAACAAGAGAGGATGAGGAGGAGGTGGCACAAACTTGCAGTCAGACATCTACAGAAGACCCAGGGGACTCCACACCATTTGAAGATTCAGAGGAGTTCTGTTTTAGTGCTGAAGCCAATAGTTTTGACGATGATGATATTGACACCTATAATGAAGATGATGAAGAAGATGAATCAGAAACAGGCTACTGGATCACCTGCTCTGCCAACTGTGACATTGACATCA? 
Pangshura_tentoria ACCCGTTGATTTTTCTCTACAAACCATAAAGACATTGGCACCCTATACTTGATTTTCGGGGCCTGAGCAGGGATAGTTGGTACAGCATTAAGCCTATTAATTCGCGCAGAATTAAGCCAACCAGGAACCCTCCTAGGAGACGACCAAATCTACAATGTTATTGTCACAGCTCACGCCTTCGTCATAATTTTCTTTATAGTTATGCCAATTATAATCGGCGGCTTTGGAAACTGACTTGTCCCCCTAATAATTGGAGCACCAGACATAGCCTTCCCGCGCATAAATAACATAAGCTTCTGACTTCTGCCACCATCCCTACTCCTACTACTAGCCTCATCTGGAGTTGAGTCAGGTGCGGGAACAGGGTGAACTGTGTACCCCCCCTTAGCTGGAAACTTAGCCCATGCCGGTGCCTCTGTAGACCTAACCATTTTCTCTCTCCACTTGGCTGGAGTGTCTTCAATCCTAGGGGCCATCAACTTTATTACTACAGCAATTAACATAAAATCCCCAGCCATAACACAATACCAAACACCTTTATTTGTATGATCTGTGCTTATTACAGCTATTCTGCTACTACTCTCACTACCAGTACTCGCTGCAGGAATCACCATGCTACTCACAGATCGAAATCTAAACACAACTTTCTTTGATCCTTCGGGCGGAGGAGATCCAATTCTATACCAACACTTATTCTGATTCTTTGGCCATCCAGAAGTTTACATCCTAATTCTACCTGGATTCGGAATAATCTCACATGTTGTCACCTACTATTCTGGTAAAAAGGAACCATTCGGGTATATAGGAATAGTCTGAGCGATAATATCCATCGGATTCTTAGGCTTTATT?GCTT?AGCCCTAAACTCAGATA?TTTATCGTACAAAAATATCCGCCAGAGAACTACGAGCA?AAACGCTTAAAACTCAAAGGACTTGGCGGTACCTCAAACCCCCCTAGAGGAGCCTGTTCTAT?AATCGATAACCCACGATACACCTCACCATCTCTTGC?CAATCCCGCCTATATACCACCGTCACCAGCCTACCCCTTGAGGGATCT?AATAGCAAGCAAGATAACAAAAA????TAGTTAAAAAGTCAGGTCAAGGTGTAGCTAATTGAGAT?GGAAGAAATGGGCTACATTTTCTACATTAGAAATAAACTTACGGAAGGGA?TTATGAAATT?AATTCTATAAGCAGGATTTAGCAGTAAACCCGGATCA?GAGTGCCTAGTTTAAGTTGGTCCTGAGGTGC?ATCGACTGGGATCAACTGTGCCTCCTACAGCCCCTGGGCTCTGGGGGCTTTGGATCTGTCTACAAGGCCACCTACCGTGGGGAGACAGTGGCTGTGAAACAGGTGAAGAAGTGCAGCAAGAACCGGCTGGCATCACGGCAAAGTTTCTGGGCTGAGCTGAATGTGGCCCGCCTACGCCATGACAATGTGGTACGTGTTGTAGCTGCCAGCACATGTGCCCCTGCTAGCCAAGACAGCGTGGGGACCATCATAATGGAATACGCGGGCCGCACTACCCTGCACCATGTCATCTATGGCACTGGCTGCCTGCAGGGAAAGGGAGAGGATGATGGGGGTGGATGTGGCAGAGAACCCCTAAGCATAGCTGAGTCCCTGGGTTATTGCTCTGACATTGTGACTGGCTTAGCCTTCCTCCATTCACAGTGCATTGTGCATTTGGACCTGAAGCCTGCTAATGTATTCATCACCGAGCAGGGGGTGTGTAAGATTGGAGACTTTGGGTGCTCCCAAAAGCTGGAGGATAGCGTGTCTCCAGGTCCCCAGCTTTACCAGCAGGGGGGCACGTATACCCACCGTGCCCCTGAGCTCCTGAAAGGGGAGCA?ATGGCTAAAAATGTACGAAAAACCCACCCAATAATAAAAATCATCACCAATTCATTTATCGATCTCCCAAGTCCCTCCAATATCTCTGCCTGATGAAACTTTGGATCTCTATTAGGCGCCTCCCTAGTCCTACAAGTCACCACAGGAATCTTCCTGGCAATACACTATTCACCAGATATCTCACTAGCATTCTCATCAGTATCCCACATCACCCGAGATGTCCAATACGGATGACTTATCCGTAATATACATGCTAATGGAGCCTCCATCTTCTTCATATGCATCTACCTCCACATCGGCCGAGGTCTTTACTACAACTCATACCTATATAAAGAAACCTGAAACACAGGAATCACTCTCTTATTCCTAACTATAGCCACCGCATTCATAGGCTACGTCTTACCATGGGGCCAAATATCATTTTGAGGCGCTACTGTTATTACTAACCTACTCTCAGCCATCCCTTACATTGGCAACACCTTGGTACAATGAATCTGAGGTGGATTCTCAGTAGATAACGCCACCTTGACCCGATTCTTCACCTTCCACTTCCTACTCCCATTCACCATCGCCGGCTTAGCAACCGTCCACCTACTTTTCCTCCATGAAACCGGATCAAACAATCCCACAGGATTAAACTCAAACGCCGATAAAATCCCATTCCACCCCTACTTCTCATACAAAGACCTGTTGGGCCTCATTCTTATACTAACCCTATTACTAAGTCTAGCATTATTCTCACCAAACCTCCTAACTGACCCAGACAACTTTACCCCCGCTAATCCTTTATCCACTCCCCCGCACATCAAGCCAGAATGATATTTCCTATTTGCCTACGCAATCCTCCGATCCATCCCCAACAAATTAGGGGGCGTACTAGCCCTACTACTCTCTATCCTCGTACTATTCACAATACCAACCCTACACACATCAAAACAACGTTCAACCTTATTCCGACCACTAACCCAAACCCTCTTCTGATGCCTAACCGCTGACCTGCTAATCCTCACATGAATCGGAGGCCAACCAGTCGAAACCCCATTTATTACCATCGGCCAAGTTGCCTCCGTCCTTTACTTCACAATCCTCTTAACACTTATACCCCTCGCAGGGCTAATTGAAAACAAAATACTAAACCAA?CAAGACCTGGATGACTATTTGAATGGCCCCTTCACTGTGGTGGTGAAGGAGTCTTGTGATGGGATGGGAGATGTCAGTGAGAAGCATGGAAGTGGACCACCTGTCCCTGAGAAGGCAGTTCGATTTTCTTTCACCCTCATGAACATCAGTATAGCTCATGGTAATGAAAATATAAGGATCTTTGAAGAAGTCAAGCCCAATTCAGAGCTGTGTTGCAAGCCCTTGTGCCTTATGCTGGCCGATGAATCAGACCATGAGACTCTGACAGCCATCCTGAGCCCTCTCATAGCAGAAAGAGAGACCATGAAAAGCAGCGTTTTGCTTCTTGAAATGGGAGGCATCCTCAGAACATTCAAATTCATCTTTAGGGGTACAGGTTATGATGAGAAACTTGTTCGTGAAGTGGAAGGCCTTGAAGCCTCAGGATCTACTTACATCTGCACTCTTTGTGATGCAACTCGCCTGGAAGCCTCTCAGAACTTGGTCCTCCACTCCATAACAAGAAGTCATGCTGAAAACCTGGAGCGATATGAGGTATGGAGGTCCAACCCATATAATGAATCTGTTGATGAGTTACGTGACAGAGTGAAGGGTGTTTCTGCCAAACCTTTCATTGAGACTGTTCCTTCCATAGATGCGCTG?ATTGCCAGAAATGATACCATCTACATCCTAGGGGGTCATTCCCTTGAAAATAACATCAGACCTCCCAACCTATACAGGCTAAAAATTGACCTGCCACTAGGCAGCCCAGCTGTGAGCTGCACCATCTTGCCTGGGGGGATCTCTGTCTCCAGTGCTCTTGTGACTCAGACTGGTGATAAAGAGTTTGTCATGGTTGGAGGCTACCAGAGTGACAACCAGAAGAGGATGTTGTGTAATACAATCACTTTAGAAGATAACAACATAGAGATTGGGGAAAGAGAGACCCCAGATTGGACGCCAGATATTAAACACTGCAAGATATGGTTTGGTAATGATATGGGTAATGGGGCCATATTGCTCGGTATACCAGGGGACAACAGGCAACTAATTTCAGATGCAAACTACTTTTACATTTTGAGATGTGGAGGAACAAGAGAGGATGAGGAGGAGGTGGCACAAACTTGCAGTCAGACATCTACAGAAGACCCAGGGGACTCCACACCATTTGAAGATTCAGAGGAGTTCTGTTTTAGTGCTGAAGCCAATAGTTTTGACGATGATGATATTGACACCTATAATGAAGATGATGAAGAAGATGAATCAGAAACAGGCTACTGGATCACCTGCTCTGCCAACTGTGACATTGACATTA? 
Geoemyda_japonica ACCCGCTGATTTTTCTCTACAAACCATAAAGACATCGGCACCCTATATTTAATTTTCGGGGCCTGAGCAGGTATAGTAGGCACAGCATTAAGCTTATTAATCCGTGCAGAATTAAGCCAACCAGGGGCCTTACTGGGGGATGACCAAATCTATAATGTCATTGTTACAGCCCATGCCTTCATTATAATCTTCTTTATAGTGATACCAGTTATAATTGGCGGGTTTGGAAACTGACTTGTCCCTCTAATAATCGGAGCACCGGACATAGCATTCCCCCGTATAAATAATATAAGCTTCTGACTTCTACCCCCATCTCTACTTCTACTTCTAGCCTCATCGGGGGTTGAGGCAGGTGCCGGCACCGGCTGAACTGTGTACCCCCCACTAGCTGGAAATTTAGCTCACGCTGGCGCCTCTGTAGATCTGACTATTTTCTCCCTTCACCTGGCTGGTGTATCATCAATTTTAGGGGCTATCAACTTTATTACCACAGCAATTAACATAAAATCCCCAGCTATATCACAATACCAAACACCTTTATTTGTATGATCCGTGCTTATTACAGCCGTCCTACTACTGCTCTCATTGCCAGTACTCGCTGCAGGCATCACTATACTACTCACAGACCGAAACCTTAATACAACCTTTTTTGACCCTTCAGGAGGAGGAGACCCAATTTTATATCAACACCTGTTTTGATTCTTTGGCCATCCTGAAGTATATATCCTTATCCTGCCAGGATTCGGCATAATCTCACATGTTGTTACCTATTATGCTGGTAAAAAGGAACCATTCGGATATATAGGAATAGTTTGAGCAATAATATCCATTGGATTCCTGGGCTTATGA?GCTT?AGCCCTAAACTTCGATA?TTTATCGCACAAAAATATCCGCCAGAGAACTACGAGCA?AAACGCTTAAAACTCTAAGGACTTGGCGGCACCTCAAACCCCCCTAGAGGAGCCTGTTCTAC?AATCGATAATCCACGATATACCTCACCATCTCTTGC?CAGTCCCGCCTATATACCACCGTCACCAGCTTACCCCATGAGGGATAT?AAAAGTAAGCAGAACAACTAAAA???ACAGCTAATAAGTCAGGTCAAGGTGCAGCTAATTGAGAT?GGAAGATATGGGCTACATTTTCTATATTAGAAATTAATTTACAGAAGGAAGCTATGAAACT?AGTCCCACAAGTAGGATTTAGCAGTAAACCGAGATCA?ACATGCCCGATTTAAGCCGGTCCTGAGGTGC?ATCGACTGGGATCAATTGTGCTTCCTACAGCCCCTGGGCTCTGGGGGCTTTGGGTCTGTCTACAAGGCCACCTACCGTGGGGAGACAGTGGCTGTGAAACAGGTGAAGAAGTGCAGCAAGAACCGGCTGGCATCACGGCAAAGTTTCTGGGCTGAGCTGAATGTGGCCCGCCTACACCATGACAATGTGGTACGTGTTGTAGCTGCCAGCACATGTGCCCCTGCCAGCCAAGACAGCCTGGGCACCATCATAATGGAATACGCGGGCCGCACTACCCTGCACCATGTCATCTATGGCACTGGCTGCCTGCAGGGAAAGGGAGAGGATGATGGGGGTGGATGTGGCAGAGAACCCCTAAGCATAGCTGAGTCCCTGGGTTATTGCTCTGACATTGTGACTGGCTTAGCCTTCCTCCACTCTCAGTGCATTGTGCATCTGGACCTGAAGCCTGCTAATGTGTTCATCACCGAGCAGGGGGTGTGTAAGATTGGAGACTTTGGGTGCTCCCAAAAGCTGGAGGATAGTGTGTCTCCAGGTCCCCAGCTTTACCAGCAGGGGGGCACATATACCCACCGTGCCCCTGAGCTCCTGAAAGGGGAGCA?ATGGCTACAAACTTACGAAAGACTCACCCAATAATAAAAATCATCAATAACTCATTCATCGATCTTCCAAGCCCCTCCAACATCTCCGCTTGATGAAATTTCGGGTCACTCCTGGCCGCCTGCCTAATCCTACAAATCATCACTGGAATTTTCCTAGCAATACACTACTCACCTAATATCTCAATAGCATTCTCATCAGTTGCCCATATTACTCGAGATGTGCAATACGGATGACTTATTCGCAATACACATGCCAACGGAGCCTCCATCTTCTTTATATGTATCTACCTTCACATTGGCCGAGGACTTTACTACGGCTCATACTTATACAAAGAAACCTGAAATACAGGAATCATCCTACTACTTCTAACCATAGCCACTGCATTCATAGGCTACGTCTTACCCTGAGGCCAAATATCATTCTGAGGCGCCACCGTCATCACTAACCTACTCTCAGCCACCCCTTATATCGGTAATACCTTGGTACAATGAATCTGAGGGGGATTTTCAGTAGACAACGCCACCTTAACCCGATTCTTCACTTTCCATTTCCTACTACCCTTCACCATCGCCGGTCTAGCAGCCGTACACCTTCTCTTCCTCCATGAAACCGGATCAAACAACCCAACAGGGTTAAACTCAAACACGGACAAAATCCCGTTTCACCCGTATTTCTCCTACAAAGATCTACTAGGCCTCATCTTGATACTAACCCTCCTACTAAGCCTAACACTATTCCTTCCTAACCTTCTAGGCGACCCAGACAATTTTACACCAGCTAACCCCCTATCCACCCCTCCACACATTAAGCCGGAGTGATATTTTCTATTTGCCTACGCAATCCTACGATCTATTCCAAACAAACTGGGAGGCGTACTTGCCCTTTTATCCTCCATCCTCGTACTATTTATTATACCAATCCTGCACACGTCAAAACAACGTACTGCCCTATTCCGACCATTCACCCAAACCTTATTCTGATGCTTAACAGCTGATCTACTAGTACTTACGTGAATCGGAGGACAACCAGTCGAAAACCCATTCATCATTATTGGCCAAACAGCCTCCACCTTATACTTCACAATCCTCTTAATACTCATACCCCTTATAGGACTAATTGAAAACAACATACTTAACCAA?CAAGACCTGGGTGACTATTTGAATGGCCCCTTCACTGTGGTGGTGAAGGAGTCTTGTGATGGGATGGGAGATGTCAGTGAGAAGCATGGAAGTGGACCACCTGTCCCTGAGAAGGCAGTTCGATTTTCTTTCACCCTCATGAACATCAGTATAGCTCATGGTAATGAAAATATAAGAATCTTTGAAGAAGTCAAGCCCAATTCAGAGCTGTGTTGCAAGCCCTTGTGCCTTATGCTGGCCGATGAATCAGACCATGAGACTCTGACAGCCATCCTGAGCCCTCTCATAGCAGAAAGAGAGACCATGAAAAGCAGCGTTTTGCTTCTTGAAATGGGAGGCATCCTCAGAACATTCAAATTCATCTTTAGGGGTACAGGTTATGATGAGAAACTTGTCCGTGAAGTGGAAGGCCTTGAAGCCTCAGGCTCTACTTACATCTGCACTCTTTGTGATGCAACTCGCCTGGAAGCCTCTCAGAACTTGGTCCTCCACTCCATAACAAGAAGTCATGCTGAAAACCTGGAGCGCTATGAGGTATGGAGGTCCAACCCATATAATGAATCTGTTGATGAGTTACGTGACAGAGTGAAGGGTGTTTCTGCCAAACCTTTCATTGAGACTGTTCCTTCCATAGATGCACTG?ATTGCCAGAAATGATACCATTTACATCCTAGGGGGTCATTCCCTTGAAAATAACATCAGACCCCCCAACCTATACAGGCTAAAAATTGACCTGCCACTAGGCAGCCCAGCTGTGAGCTGCACCATCTTGCCTGGGGGGATCTCTGTCTCCAGTGCTCTTGTGACTCAGACTGGTGATAAAGAGTTTGTCATGGTTGGAGGCTACCAGTGTGACAACCAGAAGAGGATGTTTTGTAATACAATCACTTTAGAAGATAACAACATAGAGATTGGGGAAAGGGAGACCCCAGATTGGACACCAGATATTAAACACTGCAAGATATGGTTTGGTAGTGATATGGGTAATGGGGCCATATTGCTTGGCATACCAGGGGACAACAGGCAACTAATTTCAGATGCAAACTACTTTTACATTTTGAGATGTGGAGGAACAAGAGAGGATGAGGAGGAGGCGGCACAAACTTGCAGTCAGACATCTACAGAAGACCCAGGGGACTCCACACCATTTGAAGATTCAGAGGAGTTCTGTTTTAGTGCTGAAGCCAATAGTTTTGACCATGATGATATTGACACCTATAATGAAGGTGATGAAGAAGATGAATCAGAAACAGGCTACTGGATCACCTGCTCTGCCAACTGTGACATTGACATCA? 
Geoemyda_spengleri ACCCGCTGATTTTTTTCTACAAATCATAAAGACATTGGCACCCTATATTTAATTTTTGGGGCCTGAGCAGGTATAGTAGGCACAGCATTAAGCTTATTAATCCGTGCAGAACTAGGCCAACCAGGGGCCCTATTAGGAGATGACCAAATTTACAATGTCATTGTTACAGCCCATGCCTTCATTATAATTTTCTTCATGGTTATACCAATTATAATCGGTGGATTTGGAAATTGACTTGTGCCCCTAATAATTGGGGCTCCGGACATAGCATTCCCCCGTATAAATAATATAAGCTTCTGACTTCTACCTCCGTCCCTGCTTCTGCTTCTAGCTTCATCAGGAATTGAAGCAGGTGCCGGCACAGGCTGAACCGTATACCCCCCACTAGCTGGAAATTTAGCTCACGCTGGCGCTTCTGTAGACCTGACTATTTTCTCCCTTCACCTAGCTGGTGTATCATCAATTTTAGGGGCCATCAACTTTATTACCACAGCAATTAACATAAAATCCCCAGCTATATCACAATACCAAACACCTTTATTTGTGTGATCAGTGCTCATTACAGCCGTTCTACTACTACTCTCATTACCGGTACTCGCTGCGGGCATCACTATACTACTTACAGACCGAAACCTTAATACAACCTTTTTTGACCCTTCAGGAGGAGGAGATCCAATTTTATATCAACATCTATTTTGGTTCTTTGGTCACCCTGAAGTATATATCCTTATCCTGCCCGGGTTCGGCATAATCTCGCACGTTGTCACCTATTACGCTGATAAAAAGGAACCATTCGGGTATATAGGAATAGTTTGAGCAATAATATCTATCGGGTTCTTAGGCTTATAG?GCCT?AGCCCTAAACTTCGATA?TTTAACGTACAAAAATATCCGCCAGAGAACTACGAGCA?AAACGCTTAAAACTCTAAGGACTTGGCGGTACCTCAAACCCCCCTAGAGGAGCCTGTTCTAC?AATCGATAATCCACGATATACCTCACCATCCCTTGC?CAATCCCGCCTATATACCTCCGTCTCTAGCTTACCCTGTGAAGGGTA??AAAAGTAGGCAGAATAACTAAAA???ACAGCTAATAAGTCAGGTCAAGGTGTAGCTAACTGAGAT?GGAAGATATGGGCTACATTTTCTATGCTAGAAATTAATTTACGGAGGAAAACTATGAAATT?AGTCCCACAAGTAGGATTTAGCAGTAAACCGAGATCA?ACATGCCCGATTTAAGCCGGTCCTGAGGTAC?ATCGACTGGGATCAATTGTGCTTCCTACAGCCCCTGGGCTCTGGGGGCTTTGGGTCTGTCTACAAGGCCACCTACCGTGGGGAGACAGTGGCTGTGAAACAGGTGAAGAAGTGCAGCAAGAACCGGCTGGCATCACGGCAAAGTTTCTGGGCTGAGCTGAATGTGGCCCGCCTACACCATGACAATGTGGTACGTGTTGTAGCTGCCAGCACATGTGCCCCTGCCAGCCAAGACAGCCTGGGCACCATCATAATGGAATATGCGGGCCGCACTACCCTGCACCATGTCATCTATGGCACTGGCTGCCTGCAGGGAAAGGGAGAGGATGATGGGGGTGGATGTGGCAGAGAACCCCTAAGCATAGCTGAGTCCCTGGGTTATTGCTCTGACATTGTGACTGGCTTAGCCTTCCTCCACTCTCAGTGCATTGTGCATCTGGACCTGAAGCCTGCTAATGTGTTCATCACCGAGCAGGGGGTGTGTAAGATTGGAGACTTTGGGTGCTCCCAAAAGCTGGAGGATAGTGTGTCTCCAGGTCCCCAGCTTTACCAGCAGGGGGGCACATATACCCACCGTGCCCCTGAGCTCCTGAAAGGGGAGCA?ATGACCATAAACTTACGAAAAACTCACCCAATTATAAAAATTATCAACAACTCATTCATTGATCTTCCAAGCCCCTCCAATATCTCCGCTTGATGAAACTTCGGATCACTCCTGGGCACCTGCCTAATCCTACAAATTACCACTGGAGTTTTCCTAGCTATACACTACTCACCTGACATCTCACAAGCATTCTCATCAGTTGCCCATATCACTCGAGATGTACAATACGGATGACTTATTCGCAACACACATGCCAACGGAGCCTCTATCTTCTTCATATGCATCTACATCCATATTGGCCGAGGACTCTACTACGGCTCATATTTATACAAAGAAACCTGAAACACAGGAATTATCCTACTATTTCTAACTATAGCCACTGCATTTATAGGCTACGTTTTACCCTGAGGCCAAATATCATTCTGAGGTGCTACTGTCATTACCAACCTACTCTCAGCCATCCCCTATATTGGCAATACTTTAGTACAATGAATTTGAGGTGGATTTTCAGTAGATAACGCCACCTTAACCCGATTCTTCACCTTCCATTTCCTACTACCCTTTACCATCGCCGGCTTAGCAATCGTACACCTTCTCTTCCTCCATGAAACCTGATCAAACAACCCGACAGGATTAAACTCAAATACAGACAAAATCCCATTCCACCCATATTTCTCATACAAAGATCTACTAGGCCTTATCTTAATACTAACTCTCCTACTAAGCCTAGCACTATTCCTTCCAAATCTACTGAGCGACCCAGACAATTTTACACCAGCCAACCCACTATCCACTCCTCCACATATTAAGCCGGAGTGATACTTCCTATTTGCCTATGCAATCCTACGATCCATCCCAAATAAACTGGGTGGCGTACTTGCCCTATTATCTTCCATCCTTGTACTATTTATTATACCAACCCTACATACATCAAAACAACGAACAGCCCTATTCCGACCACTAACCCAAACCCTATTCTGATGCCTAACAGCTAATCTACTGGTACTCACATGAATCGGAGGACAACCAATCGAAAACCCATTTATCATAATTGGCCAAGCAGCCTCTACCCTGTACTTCACAATTATCCTAGTACTAATACCCCTCACAGGACTAATCGAAAACAAAATATTAAACCAA?CAAGACCTGGATGACTATTTGAATGGCCCCTTCACTGTGGTGGTGAAGGAGTCTTGTGATGGGATGGGAGATGTCAGTGAGAAGCATGGAGGTGGACCACCTGTCCCTGAGAAGGCAGTTCGATTTTCTTTCACCCTCATGAACATCAGTATAGCTCATGGTAATGAAAATATAAGGATCTTTGAAGAAGTCAAGCCCAATTCAGAGCTGTGTTGCAAGCCCTTGTGCCTTATGCTGGCCGATGAATCAGACCATGAGACTCTGACAGCCATCCTGAGCCCTCTCATAGCAGAAAGAGAGACCATGAAAAGCAGCGTTTTGCTTCTTGAAATGGGAGGCATCCTCAGAACATTCAAATTCATCTTTAGGGGTACAGGTTATGATGAGAAACTTGTCCGTGAAGTGGAAGGCCTTGAAGCCTCAGGCTCTACTTACATCTGCACTCTTTGTGATGCAACTCGCCTGGAAGCCTCTCAGAACTTGGTCCTCCACTCCATAACAAGAAGTCATGCTGAAAACCTGGAGCGCTATGAGGTATGGAGGTCCAACCCATATAATGAATCTGTTGATGAGTTACGTGACAGAGTGAAGGGTGTTTCTGCCAAACCTTTCATTGAGACTGTTCCTTCCATAGATGCACTG?ATTGCCAGAAATGATACCATCTACATCCTAGGGGGTCATTCCCTTGAAAATAACATCAGACCCCCCAACCTATACAGGCTAAAAATTGACCTGCCACTAGGCAGCCCAGCTGTGAGCTGCACCATCTTGCCTGGGGGGATCTCTGTCTCCAGTGCTCTTGTGACTCAGACTGGTGATAAAGAGTTTGTCATGGTTGGAGGCTACCAGTGTGACAACCAGAAGAGGATGTTTTGTAATACAATCACTTTAGAAGATAACAACATAGAGATTGGGGAAAGGGAGACCCCAGATTGGACACCAGATATTAAACACTGCAAGATATGGTTTGGTAGTGATATGGGTAATGGGGCCATATTGCTTGGTATACCAGGGGACAACAGGCAACTAATTTCAGATGCAAACTACTTTTACATTTTGAGATGTGGAGGAACAAGAGAGGATGAGGAGGAGGTGGCACAAACTTGCAGTCAGACATCTACAGAAGACCCAGGGGACTCCACACCATTTGAAGATTCAGAGGAGTTCTGTTTTAGTGCTGAAGCCAATAGTTTTGACGATGATGATATTGACACTTATAATGAAGATGATGAAGAAGATGAATCAGAAACAGGCTACTGGATCACCTGCTCTGCCAACTGTGACATTGACATCA? 
Siebenrockiella_crassicollis ACCCGCTGATTTTTTTCTACAAATCATAAAGATATCGGCACCCTATATCTAATTTTCGGGGCCTGAGCAGGTATAGTGGGTACATCCCTAAGCCTGCTCATCCGCGCAGAGTTAAGCCAACCTGGAACTCTACTAGGGGACGACCAAATCTACAACGTCATCGTTACAGCCCATGCCTTCGTCATAATTTTCTTCATAGTCATACCAATTATAATCGGGGGATTCGGAAACTGGCTTGTTCCCCTAATAATTGGAGCCCCAGACATGGCATTCCCGCGAATAAATAATATGAGCTTTTGACTATTACCACCATCCTTACTCCTTCTTCTAGCCTCATCTGGTATTGAGGCAGGCGCAGGAACAGGATGAACTGTATACCCACCATTAGCCGGAAATCTCGCCCACGCCGGTGCCTCTGTAGATCTAACTATTTTCTCCCTCCACCTCGCCGGTGTATCATCAATCTTGGGGGCTATCAACTTTATCACTACAGCAATAAATATAAAACCTCCCGCCATATCACAATACCAAACACCTCTATTCGTGTGATCAGTACTTATTACGGCCGTCCTACTACTGCTCTCATTACCTGTCCTCGCTGCAGGGATCACCATGCTACTGACAGACCGAAATCTAAACACAACCTTTTTTGACCCGTCCGGAGGGGGGGACCCAATTCTGTATCAACACTTATTCTGATTCTTTGGTCACCCTGAAGTATACATCCTAATTCTACCTGGCTTCGGCATAATTTCACACATTGTCACCTATTACGCCAGCAAAAAAGAACCATTTGGGTATATGGGAATAGTTTGAGCAATGATATCTATCGGATTTCTGGGCTTTATG?GCTT?AGCCCTAAACTTAGATA?TTTAACACACAAAAATATCCGCCAGAGGACTACGAGCA?AAACGCTTAAAACTCTAAGGACTTGGCGGTGCCTCAAACCCCCCTAGAGGAGCCTGTTCTAT?AATCGATAATCCACGATACACCTCACTACCTCTTGC?TAATCCCGCCTATATACCACCGTCACCAGCTCACCCCATGAGGGACAC?AAAAGTGAGCAAAATAACTAAAA???ACAGTTAATAAGTCAGGTCAAGGTGTAGCTAACTGAGAT?AGAAGAAATGGGCTACATTTTCTACACTAGAAATAAACTCACGAAAAGGAACTATGAAACT?AGTCCTAGAAGTAGGATTTAGCAGTAAGTCGGGATCA?GAGTGCCCAACTTAAGTCGGTCCTGAGGCGC?ATCGACTGGGATCAATTGTGCCTCCTACAGCCCCTGGGCTCTGGGGGCTTTGGGTCTGTCTACAAGGCCACCTACCGTGGGGAGACAGTGGCTGTGAAGCAGGTGAAGAAGTGCAGCAAGAACCGGCTGGCATCACGGCAAAGTTTCTGGGCTGAGCTGAATGTGGCCCGGTTACACCATGACAATGTGGTACGTGTTGTAGCTACCAGCACATGTGCCCCTGCTAGCCAAGACAGCCTGGGCACCATCATAATGGAATACGTGGGCTGCACTACCCTGCACCATGTCATCTATGGCACTGGCTGCCTGCAGGGAAAGGGAGAGGATGATGGGCGTGGATGTGGCAGAGAACCCCTAAGCATAGCTGAGTCCCTGGGTTATTGCTCTGACATTGTGACTGGCTTAGCCTTCCTTCATTCACAGTGCATTGTGCATCTGGACCTGAAGCCTGCTAATGTGTTCATCACCGAGCAGGGGGTGTGTAAGATTGGAGACTTTGGGTGCTCCCAAAAGCTGGAGGATAGCGTGTCTCCAGGTCCCCAGCTTTACCAGCAGGGGGGCACATATACCCACCGTGCCCCTGAGCTCCTGAAAGGGGAGCA?ATGGCCACAAACCTACGAAAAACCCACCCAATAATAAAAATAATCAACAACTCACTTATCGACCTCCCAAGCCCCTCCAACATCTCTGCTTGATGAAACTTCGGGTCACTCCTTGGCACCTGCCTAGTCCTCCAAATTACTACAGGAATCTTCCTAGCAATACACTATTCACCCGACATCTCACTAGCATTCTCATCAATCGCCCACATCACCCGAGATGTACAATACGGATGACTCATCCGAAACATACACGCTAATGGAGCTTCAACTTTCTTCATGTGTATCTACCTTCACATCGGCCGAGGACTTTATTACGGCTCATACTTATACAAAGAGACCTGAAACACAGGAATTATCCTATTACTCCTAACTATAGCTACTGCATTCATAGGCTATGTCCTACCCTGAGGTCAAATATCGTTCTGGGGCGCAACCGTTATCACTAACCTACTCTCAGCTATCCCCTACATTGGCAATACCTTAGTGCAATGAATCTGAGGGGGCTTCTCAGTAGAAAATGCCACCCTAACTCGATTCTTCACCTTCCACTTCCTTCTACCTTTCGCCATCACTGGCCTATCGGCCGTACACTTACTCCTCCTCCACGAAACCGGATCAAACAACCCAACAGGACTAAACTCAAATACTGACAAAATCCCCTTCCACCCCTACTTCTCCTACAAAGACTTACTAGGAATTATCCTAATACTCACCTTCCTATTGAACCTTACATTATTTCTTCCAAACCTTCTAAGCGACCCAGACAACTTTACGCCAGCTAACCCTCTATCTACACCTCCACACATTAAACCTGAGTGGTATTTCCTATTTGCCTATGCAATCCTGCGGTCAATCCCGAACAAACTAGGGGGCGTACTCGCCCTTTTATCCTCCATCCTTGTATTACTCATAATGCCAATCCTACACACGTCAAAACAACGCACAACTCAATTCCGACCACTAACACAAATCCTATTCTGATGCCTAGCAGCTGACTTACTAGTATTAACATGAATCGGCGGACAACCAATCGAAGACCCACTTATCACCATTGGACAAGTGGCCTCTGCCCTATACTTCACAATTCTCCTGGCATTGATACCCCTCACAGGACTAATTGAAAACAAAATATTAAACTAA?CAAGACCTGGATGACTATTTGAATGGCCCCTTCACTGTGGTGGTGAAGGAGTCTTGTGATGGGATGGGAGATGTCAGTGAGAAGCATGGAAGTGGACCACCTGTCCCCGAGAAGGCTGTTCGATTTTCTTTCACCCTCATGAACATCAGTATAGCTCATGGTAATGAAAACATAAGGATCTTTGAAGAAGTCAAGCCCAATTCAGAGCTGTGTTGCAAGCCCTTGTGCCTTATGCTGGCCGATGAATCAGACCATGAGACTCTGACAGCCATCCTGAGCCCTCTCATAGCAGAAAGAGAGACCATGAAAAGCAGCGTTTTGCTTCTTGAAATGGGAGGCATCCTCAGAACATTCAAATTCATCTTTAGGGGTACAGGTTATGATGAGAAACTTGTCCGTGAAGTGGAAGGCCTTGAAGCCTCAGGCTCTACTTACATCTGCACTCTTTGTGATGCAACTCGCCTGGAAGCCTCTCAGAACTTGGTCCTCCATTCCATAACAAGAAGTCATGCTGAAAACCTAGAGCGGTATGAGGTATGGAGGTCCAACCCATATAATGAATCTGTTGATGAGTTACGTGACAGAGTGAAGGGTGTTTCTGCCAAACCTTTCATTGAGACTGTTCCTTCCATAGATGCACTG?ATTGCCAGAAATGATACCATCTACATCCTAGGGGGTCATTCCCTTGAAAATAACATCAGACCCCCCAGCCTATACAGGCTAAAAATTGACCTGCCACTAGGCAGCCCAGCTGTGAGCTGCACCATCTTGCCTGGGGGGATCTCTGTCTCCAGTGCTCTTGTGACTCAGACTGGTGATAAAGAGTTTGTCATGGTTGGAGGCTACCAGTGTGACAACCAGAAGAGGATGTTTTGTAATACAATCACTTTAGAAGATAACAACATAGAGATTGGGGAAAGGGAGACCCCAGATTGGACACCAGATATTAAACACTGCAAGATGTGGTTTGGTAGTGATATGGGTAATGGGGCCATATTGCTTGGTATACCAGGGGACAACAGGCAACTAATTTCAGATGCAAACTACTTTTACATTTTGAGATGTGGAGGAACAAGAGAGGATGAGGAGGAGGCGGCACAAACTTGCAGTCAGACATCTACAGAAGACCTAGGGGACTCCACACCATTTGAAGATTCAGAGGAGCTCTGTTTTAGTGCTGAAGCCAATAGTTTTGACGATGATGATATTGACACCTATAATGAAGATGATGAAGAAGATGAATCAGAAACAGGCTACTGGATCACCTGCTCTGCCAACTGTGACATTGACATCA? 
Cuora_amboinensis GCCCGTTGATTTTTTTCTACAAACCATAAAGACATTGGCACCCTATACTTGATCTTCGGGGCCTGAGCAGGCATAGTAGGCACAGCCCTAAGTTTGTTAATCCGTGCAGAATTAAGCCAACCAGGAGCCCTCCTGGGAGATGACCAGATCTATAATGTCATCGTTACAGCCCATGCCTTTATTATAATTTTCTTCATGGTCATACCTGTTATAATCGGCGGCTTTGGAAACTGACTTGTACCCTTAATAATTGGAGCACCTGATATAGCATTCCCACGCATGAACAACATAAGTTTCTGACTTCTTCCCCCATCTCTACTCTTACTCCTGGCCTCCTCAGGAATTGAAGCAGGTGCAGGCACAGGCTGAACTGTATATCCACCATTAGCTGGAAACCTGGCCCACGCTGGCGCCTCTGTGGATCTGACTATTTTTTCCCTTCACCTGGCCGGTGTATCATCAATTCTAGGGGCCATCAACTTTATTACCACAGCAATCAACATAAAATCTCCAGCCATGTCACAATACCAAACGCCTTTGTTTGTATGATCTGTACTTATCACAGCAGTCCTGTTACTGCTCTCACTACCAGTACTTGCCGCAGGTATTACCATATTACTTACCGACCGAAACCTGAATACAACCTTCTTTGACCCTTCGGGAGGAGGAGACCCAATTCTATACCAACACCTATTTTGATTCTTTGGTCACCCTGAAGTATACATCTTAATCTTGCCAGGATTTGGTATAATCTCACACGTTGTTACCTATTACGCTGGTAAAAAAGAACCATTCGGATATATAGGGATAGTTTGAGCAATAATATCAATTGGATTTTTAGGCTTTATT??????????????????????????????????????????????????????????????????????????????????????????????????????????????????????????????????????????????????????????????????????????????????????????????????????????????????????????????????????????????????????????????????????????????????????????????????????????????????????????????????????????????????????????????????????????????????????????????????????????????????????????ATCGACTGGGATCAATTGTGCTTCCTACAGCCCCTGGGCTCTGGGGGCTTTGGGTCTGTCTACAAGGCCACCTATCATGGGGAGACAGTGGCTGTGAAACAGGTGAAGAAGTGCAGCAAGAACCGGCTGGCATCACGGCAAAGTTTCTGGGCTGAGCTGAATGTGGCCCGCCTACACCATGACAATGTGGTACGTGTTGTAGCTGCCAGCACATGTGCCCCTGCCAGCCAAGACAGCCTGGGCACCATCATAATGGAATACGCGGGCCGCACTACCCTGCACCATGTCATCTATGGCACTGGCTGCCTGCAGGGAAAGGGAGAGGATGATGCGGGTGGATGTGGCAGAGAACCCCTAAGCATAGCTGAGTCCCTGGGTTATTGCTGTGACATTGTGACTGGCTTAGCCTTCCTCCACTCACAGTGCATTGTGCATCTGGATCTGAAGCCTGCTAATGTGTTCATCACCGAGCAGGGGGTGTGTAAGATTGGAGACTTTGGGTGCTCCCAAAAGCTGGAGGATAGTGTGTCTCCAGGTCCCCAGCTTTACCAGCAGGGGGGCACATATACCCACCGTGCCCCTGAGCTCCTGAAAGGGGAGCA?ATGACTGTAAATCTACGAAAAACCCACCCTATAGTAAAAATTATCAACAACTCATTCATTGATCTCCCAAGCCCCTCTAACATCTCTGCTTTATGAAACTTCGGATCATTACTAGGCACCTGCCTAATCCTTCAAATCATCACAGGAATCTTCCTGGCAATACACTACTCACCAGACATCTCACTAGCATTTTCATCAGTGGCCCATATCACCCGAGATGTACAATACGGATGACTGATCCGCAATACACATGCCAACGGGGCCTCCATCTTCTTCATATGCATCTACCTTCATATCGGCCGAGGGCTCTACTACGGCTCATATCTATACAAAGAAACCTGAAACACAGGAATCATCTTACTACTCCTAACTATAGCTACTGCATTCGTAGGCTACGTCCTACCATGAGGCCAAATATCATTCTGAGGCGCCACCGTCATCACAAACCTACTCTCAGCCACCCCCTACATTGGCAATACTCTTGTACAATGAATTTGAGGGGGGTTTTCAGTAGACAATGCCACCCTAACTCGATTCTTCACCTTTCACTTTCTACTCCCCTTCGCTATCGCTGGTTTAGCAGCCGTACATTTACTCTTCCTCCATGAAACTGGATCAAATAATCCAACAGGATTAAACTCAAACGCTGACAAAATCCCCTTCCACCCCTACTTCTCATACAAAGACCTACTAGGTCTTATCCTAATACTCACCCTCCTATTAACCCTAACATTATTCTCCCCAAACCTCCTGGGCGACCCAGACAACTTCACACCAGCTAACCCGTTATCCACTCCCCCTCACATCAAACCAGAATGATACTTCCTCTTCGCCTACGCAATCCTTCGATCCATCCCCAACAAACTAGGAGGTGTACTTGCCCTCCTATCCTCCATCCTTGTACTATTTATAGTACCTACCCTACATACCTCAAAACAACGCACAGCTTCATTCCGACCATTAACCCAAATTCTCCTTTGATGCTTAACAGCTGACCTACTAGTACTCACATGGATCGGAGGACAACCAGTCGAAAACCCATTCATCACTATTGGCCAAGCAGCCTCTATCCTATACTTCATAATCTTTTTAACACTTATACCCCTTACAGGACTCATTGAAAACAAAATACTAAACTAA?CAAGACCTGAATGACTATTTGAATGGCCCCTTCACTGTGGTGGTGAAGGAGTCTTGTGATGGGATGGGAGATGTCAGTGAGAAGCATGGAAGTGGACCACCTGTCCCTGAGAAGGCAGTTCGATTTTCTTTCACCCTCATGAACATCAGTATAGCTCATGGTAATGAAAATATAAGGATCTTTGAAGAAGCCAAGCCCAATTCAGAGCTGTGTTGCAAGCCCTTGTGCCTTATGCTGGCCGATGAATCAGACCATGAGACTCTGACAGCCATCCTGAGCCCTCTCATAGCAGAAAGAGAGACCATGAAAAGCAGCGTTTTGCTTCTTGAAATGGGAGGCATCCTCAGAACATTCAAATTCATCTTTAGGGGTACAGGTTATGATGAGAAACTTGTCCGTGAAGTGGAAGGCCTTGAAGCCTCAGGCTCTACTTACATCTGCACTCTTTGTGATGCAACTCGCCTGGAAGCCTCTCAGAACTTGGTCCTCCACTCCATAACAAGAAGTCATGCTGAAAACCTGGAACGGTATGAGGTATGGAGGTCCAACCCATATAATGAATCTGTTGATGAGTTACGTGACAGAGTGAAGGGTGTTTCTGCCAAACCTTTCATTGAGACTGTTCCTTCCATAGATGCACTG?????????????????????????????????????????????????????????????????????????????????????????????????????????????????????????????????????????????????????????????????????????????????????????????????????????????????????????????????????????????????????????????????????????????????????????????????????????????????????????????????????????????????????????????????????????????????????????????????????????????????????????????????????????????????????????????????????????????????????????????????????????????????????????????????????????????????????????????????????????????????????????????????????????????????????????????????????????????????????????????????????????????? 
Cuora_aurocapitata ????????????TTTTCTACAAACCATAAAGACATTGGCACCCTATATTTGATTTTCGGGGCCTGAGCAGGTATAGCAGGCACAGCATTAAGTTTGTTAATCCGTGCAGAATTAAGCCAACCGGGGACCCTTCTGGGAGACGACCAAATCTATAATGTCATCGTTACAGCCCATGCCTTTATTATAATCTTCTTCATGGTTATACCTGTTATAATCGGCGGCTTTGGAAACTGACTCGTACCCTTAATAATTGGTGCACCAGATATAGCGTTCCCGCGTATAAACAATATAAGCTTCTGACTTCTACCCCCATCCCTACTTTTACTCCTAGCCTCCTCAGGAATTGAAGCAGGCGCAGGCACAGGCTGAACTGTATATCCACCCTTAGCTGGAAACTTGGCTCACGCTGGCGCCTCTGTAGACCTAACTATCTTTTCCCTCCACCTAGCTGGTGTGTCATCAATTTTAGGGGCCATTAACTTTATTACCACAGCAATTAACATAAAATCTCCAGCCATATCACAATACCAAACACCTTTGTTTGTATGATCAGTACTTATCACAGCCGTTCTATTACTGCTCTCACTACCAGTCCTAGCCGCAGGTATCACCATACTGCTCACTGACCGAAACCTAAATACAACCTTCTTCGACCCTTCAGGAGGAGGGGACCCAATTTTATACCAGCACCTATTTTGATTCTTTGGCCACCCTGAAGTATACATCTTAATCTTACCAGGATTTGGCATAATCTCACATATTGTTACCTACTACGCCGGTAAAAAAGAACCATTCGGGTATATAGGAATGGTTTGAGCAATAATATCCATCGGGTTTTTA??????????GCTT?GGCCCTAAACCTAGATA?TTTAACGCACAAAAATATCCGCCAGAGAACTACGAGCA?AAACGCTTAAAACTCTAAGGACTTGGCGGTACCTCAAACCCCCCTAGAGGAGCCTGTTCTAT?AATCGATAATCCACGATCCACCTCACCATCTCTTGC?CAACCCCGCCTATATACCACCGTCACCAGCCTACCCCATGAGGGCCAT?AAAAGTAGGCAAAATAACTAAAA???ACAGTTAACAAGTCAGGTCAAGGTGTAGCTCATTGAGAT?GGAAGAAATGGGCTACATTTTCTATACTAGAAATTAATTCACGGAAAGGAACTATGAAATA?AGTCCCACAAGCAGGATTTAGCAGTAAGCTGGGATTA?GAGCGCCCAACTTAAGTCGGTCCTGAGGTGC????????????????????????????????????????????????????????????????????????????????????????????????????????????????????????????????????????????????????????????????????????????????????????????????????????????????????????????????????????????????????????????????????????????????????????????????????????????????????????????????????????????????????????????????????????????????????????????????????????????????????????????????????????????????????????????????????????????????????????????????????????????????????????????????????????????????????????????????????????????????????????????????????????????????????????????ATGACCGCAAACCTGCGAAAAACCCACCCCATAGTAAAAATTATCAACAACTCATTTATCGATCTCCCAAGCCCTTCTAACATCTCTGCTTTATGAAACTTCGGATCACTATTAGGCGCCTGCCTAATCCTACAGATCATCACCGGAGTCTTCCTAGCAATACACTACTCACCAGACATCTCACTAGCATTCTCATCAGTAGCCCACATCACCCGAGACGTACAGCACGGATGACTGATCCGCAATATACATGCCAACGGGGCCTCCATCTTCTTCATATGCATCTACCTTCATATTGGCCGAGGACTTTATTACGGCTCATACCTCTACAAAGAAACCTGAAACACGGGAATTATCCTACTATTTCTAACCATAGCTACTGCATTCGTAGGCTACGTCTTACCCTGAGGCCAAATATCATTCTGAGGTGCTACCGTCATCACAAACCTACTCTCAGCCACCCCCTACATTGGCGATACTCTTGTACAATGAATTTGAGGAGGATTCTCAGTAGACAACGCCACCTTAACTCGATTCTTCACCTTTCATTTCCTACTCCCCTTCACCATCGCCGGTTTAGCAGCTGTACATTTACTCTTCCTCCACGAAACTGGATCAAATAATCCAACAGGATTAAACTCAAGCGCTGACAAAATCCCCTTCCACCCCTACTTTTCATACAAAGACCTACTAGGTTTCATCTTATTGCTCACCCTCCTACTAACCCTAGCATTATTCTCCCCAAACCTTCTAGGCGACCCAGATAACTTCACACCCGCCAACCCACTATCCACTCCCCCCCACATCAAACCAGAATGATACTTCCTCTTCGCCTACGCAATCCTTCGATCCATCCCAAACAAATTAGGGGGTGTACTTGCCCTTCTATCTTCCATCCTTGTACTATTTATAATACCAACCCTACATACCTCAAAACAACGTACAACTTCATTCCGACCATTAACCCAAATCCTCTTCTGATGTTTAACAGCTGATCTACTTATACTCACATGAATCGGAGGACAACCAGTAGAAGATCCATTCATCACTATCGGCCAAACAGCCTCCATCCTATACTTCACAATTCTTTTAACACTTCTACCCCTCACAGGGCTCATTGAAAACAAAATATTAAACCAA????????????????????????????????????????????????????????????????????????????????????????????????????????????????????????????????????????????????????????????????????????????????????????????????????????????????????????????????????????????????????????????????????????????????????????????????????????????????????????????????????????????????????????????????????????????????????????????????????????????????????????????????????????????????????????????????????????????????????????????????????????????????????????????????????????????????????????????????????????????????????????????????????????????????????????????????????????????????????????????????????????????????????????????????????????????????????????????????????????????????????????????????????????????????????????????????????????????????????????????????????????????????????????????????????????????????????????????????????????????????????????????????????????????????????????????????????????????????????????????????????????????????????????????????????????????????????????????????????????????????????????????????????????????????????????????????????????????????????????????????????????????????????????????????????????????????????????????????????????????????????????????????????????????????????????????????????????????????????????????????????????????????? 
Cuora_flavomarginata ??????????????????????????????GACATTGGCACCCTATATTTAATTTTCGGGGCCTGAGCAGGTATAGCAGGCACAACATTAAGTTTGTTAATCCGCGCAGAACTAAGCCAACCAGGGGCTCTTCTGGGGGACGACCAAATCTATAATGTCATCGTTACAGCCCATGCCTTTATTATAATCTTCTTCATGGTTATACCTGTTATAATCGGCGGCTTTGGAAACTGACTCGTACCCTTAATAATTGGAGCACCAGATATAGCATTCCCGCGTATAAACAATATAAGCTTCTGACTTCTCCCCCCATCTCTACTTCTACTCCTAGCCTCCTCAGGAATTGAAGCAGGCGCAGGCACAGGCTGAACTGTATACCCACCCTTAGCTGGAAACCTGGCTCACGCTGGCGCCTCTGTAGATCTAACTATTTTTTCCCTTCACCTGGCTGGTGTATCATCAATTCTAGGGGCTATTAACTTTATTACCACAGCAATTAACATAAAATCTCCAGCTATATCGCAATATCAGACACCTTTGTTTGTGTGATCTGTACTTATTACAGCCGTTCTATTACTGCTCTCACTACCAGTGCTCGCCGCAGGTATTACCATACTACTCACTGATCGAAACCTAAATACAACCTTCTTTGACCCCTCAGGAGGAGGGGACCCAATTTTATACCAACATCTATTTTGATTCTTTGGTCACCCTGAAGTATACATCTTAATCTTACCAGG??????????????????????????????????????????????????????????????????????????????????????????????????????????????GCTT?AGCCCTAAACTTAGATA?TTTAACACACAAAAATATCCGCCAGAGAACTACGAGCA?AAACGCTTAAAACTCTAAGGACTTGGCGGTACCTCAAATCCCCCTAGAGGAGCCTGTTCTAT?AATCGATAATCCACGATCTACCTCACCATCTCTTGC?CAATCCCGCCTATATACCACCGTCACCAGCCTACCCCATGAAGGCCAT?AAAAGTAGGCAAAATAACTAAAA????CAGTTAACAAGTCAGGTCAAGGTGCAGCTCACTGAGAT?GGAAGAAATGGGCTACATTTTCTGTACTAGAAATTAATTCACGGAAAGGAACTATGAAATA?AGTCCCACAAGTTGGATTTAGTAGTAAGCTGGGATCA?GAGTGCCCAACTTAAGTCGGTCCTGAGGTGC????????????????????????????????????????????????????????????????????????????????????????????????????????????????????????????????????????????????????????????????????????????????????????????????????????????????????????????????????????????????????????????????????????????????????????????????????????????????????????????????????????????????????????????????????????????????????????????????????????????????????????????????????????????????????????????????????????????????????????????????????????????????????????????????????????????????????????????????????????????????????????????????????????????????????????????ATGGCCACAAACCTACGAAAAACCCACCCTATAGTAAAAATTATCAACAACTCATTTATTGACCTCCCAAGCCCTTCTAACATCTCTGCTTTATGAAACTTCGGATCACTACTAGGCACCTGCCTAATCCTACAGATCATCACCGGAATCTTCCTGGCAATACACTATTCACCAGACATCTCACTAGCATTCTCATCAGTAGCCCATATCACCCGAGATGTACAGTACGGATGACTGATCCGCAGTATACATGCCAACGGGGCCTCCATCTTCTTCATATGTATCTACCTTCATATTGGTCGAGGACTTTATTATGGCTC[AG]TACCTCTACAAAGAAACCTGAAACACAGGAATCATCCTACTATTCCTAACTATAGCTACTGCATTCGTAGGTTACGTCCTACCATGGGGCCAAATATCATTCTGAGGTGCCACTGTCATCATGAACCTACTCTCAGGCACCCCCTACATTGGCAATACTCTCGTACAATGAATTTGAGGGGGGTTCTCAGTAGACAATGCCACCTTAACTCAATTCTTTACCTTTCATTTTCTACTCCCCTTCACCATCGCCGGTTTAGCAGCTGTACATTTACTCTTCCTCCAAGAAACTGGGTCAAATAACCCAACAGGATTAAACTCAAACGCGGACAAAATCCCCTTCCACCCCTACTTCTCATACAAAGACCTACTAGGCCTAATCTTAATGCTCACCCTCCTGCTAACCCTAGCATTATTCTCCCCAAATCTTCTAGGCGACCCAGACAACTTCACACCAGCTAACCCACTATCCACTCCCCCCCACATCAAACCAGAATGATACTTCCTCTTCGCCTATGCAATCCTTCGATCCATCCCAAACAAATTAGGAGGTGTACTTGCCCTTCTATCCTCCATCCTTGTATTATTTATAATACCAACCCTACATACCTCAAAACAACGTACAGCTTCATTCCGACCATTAACGCAAACCCTCTTCTGATGTTTAACAGCTGATCTACTAGTACTTACATGAATCGGAGGACAACCAGTCGAAGATCCATTCATCACTATTGGCCAAGTAGCCTCCATCCTATACTTCATAATTCTTTTAACACTTATACCCCTCACAGGACTAATTGAAAACAAAATACTAAACCAA????????????????????????????????????????????????????????????????????????????????????????????????????????????????????????????????????????????????????????????????????????????????????????????????????????????????????????????????????????????????????????????????????????????????????????????????????????????????????????????????????????????????????????????????????????????????????????????????????????????????????????????????????????????????????????????????????????????????????????????????????????????????????????????????????????????????????????????????????????????????????????????????????????????????????????????????????????????????????????????????????????????????????????????????????????????????????????????????????????????????????????????????????????????????????????????????????????????????????????????????????????????????????????????????????????????????????????????????????????????????????????????????????????????????????????????????????????????????????????????????????????????????????????????????????????????????????????????????????????????????????????????????????????????????????????????????????????????????????????????????????????????????????????????????????????????????????????????????????????????????????????????????????????????????????????????????????????????????????????????????????????????????? 
Cuora_galbinifrons ?????????????????????AATCATAAAGATATTGGCACCCTATATTTGATTTTCGGGGCCTGAGCAGGTATAGTAGGCACAGCATTAAGTTTGTTAATCCGTGCAGAATTAAGTCAACCAGGAGCCCTCCTGGGAGACGACCAAATCTATAATGTCATCGTTACAGCCCATGCCTTTATCATAATCTTCTTCATGGTTATACCTGTTATAATCGGCGGCTTTGGGAACTGACTTGTGCCCTTAATAATTGGAGCACCAGACATAGCCTTCCCGCGTATAAACAATATAAGCTTTTGACTTCTCCCCCCATCTTTACTTTTACTCCTAGCCTCCTCAGGAATTGAAGCAGGCGCAGGCACAGGCTGAACTGTGTATCCACCATTAGCTGGAAACCTGGCCCACGCCGGCGCCTCTGTAGACCTAACTATTTTTTCTCTCCACCTAGCTGGTGTATCATCAATTTTAGGGGCCATTAATTTTATTACCACAGCAATTAACATAAAATCCCCGGCCATATCACAGTACCAGACACCCTTGTTTGTATGATCAGTACTTATCACAGCCGTCCTATTACTGCTCTCACTACCAGTACTCGCCGCAGGTATCACCATACTACTCACTGACCGAAACCTAAATACAACCTTCTTCGACCCTTCGGGAGGAGGAGACCCAATTTTATACCAGCACCTGTTTTGATTTTTTGGTCAC???????????????????????????????????????????????????????????????????????????????????????????????????????????????????????????????????????????GCTT?AGCCCTAAACTTAGATA?TTTAACACACAAAAATATCCGCCAGAGAACTACGAGCA?AAACGCTTAAAACTCTAAGGACTTGGCGGTACCTCAAACCCCCCTAGAGGAGCCTGTTCTAT?AATCGATAATCCACGATCCACCTCACCATCTCTTGC?CAACCCCGCCTATATACCACCGTCACCAGCCTACCCCATGAAGGCCAT?AAAAGTAAGCAAAATAATTAAAA?????AGTTAATAAGTCAGGTCAAGGTGTAGCTAATTGAGAT?GGCAGAAATGGGCTACATTTTCTATACTAGAAATTAATTCACGGAAAGGAACTATGAAATT?AGTCCCACAAGTAGGATTTAGCAGTAAGCCGGGATCA?GAATACCCAACTTAAGTCGGTCCTGAGGTGC?ATCGACTGGGATCAATTGTACTTCCTACAGCCCCTGGGCTCTGGGGGCTTTGGGTCTGTCTACAAGGCCACCTACCGTGGGGAGACAGTGGCTGTGAAACAGGTGAAGAAGTGCAGCAAGAACCGGCTGGCATCACGGCAAAGTTTCTGGGCTGAGCTGAATGTGGCCCGCCTACACCATGACAATGTGGTACGTGTTGTAGCTGCCAGCACATGTGCCCCTGCCAGCCAAGACAGCCTGGGCACCATCATAATGGAATACGCGGGCCGCACTACCCTGCACCATGTCATCTATGGCACTGGCTGCCTGCAGGGAAAGGGAGAGGATGATGCGGGTGGATGTGGCAGAGAACCCCTAAGCATAGCTGAGTCCCTGGGTTATTGCTCTGACATTGTGACTGGCTTAGCCTTCCTCCACTCACAGTGCATTGTGCATCTGGATCTGAAGCCTGCTAATGTGTTCATTACCGAGCAGGGGGTGTGTAAGATTGGAGACTTTGGGTGCTCCCAAAAGCTGGAGGATAGTGTGTCTCCAGGTCCCCAGCTTTACCAGCAGGGGGGCACATATACCCACCGTGCCCCTGAGCTCCTGAAAGGGGAGCA??????????????????????????????????????????????????????????????????????????????????????????????????????????????????????????????????????????????????????????????????????????????????????????????????????????????????????????????????????????????????????????????????????????????????????????????????????????????????????????????????????????????????????????????????????????????????????????????????????????????????????????????????????????????????????????????????????????????????????????????????????????????????????????????????????????????????????????????????????????????????????????????????????????????????????????????????????????????????????????????????????????????????????????????????????????????????????????????????????????????????????????????????????????????????????????????????????????????????????????????????????????????????????????????????????????????????????????????????????????????????????????????????????????????????????????????????????????????????????????????????????????????????????????????????????????????????????????????????????????????????????????????????????????????????????????????????????????????????????????????????????????????????????CAAGACCTGAATGACTATTTGAATGGCCCCTTCACTGTGGTGGTGAAGGAGTCTTGTGATGGGATGGGAGATGTCAGTGAGAAGCATGGAAGTGGACCACCTGTCCCTGAGAAGGCAGTTCGATTTTCTTTTACCCTCATGAACATCAGTATAGCTCATGGTAATGAAAATATAAGGATCTTTGAAGAAGCCAAGCCCAATTCAGAGCTGTGTTGCAAGCCCTTGTGCCTTATGCTGGCCGATGAATCAGACCATGAGACGCTGACAGCCATCCTGAGCCCTCTCATAGCAGAAAGAGAGACCATGAAAAGCAGCGTTTTGCTTCTTGAAATGGGAGGCATCCTCAGAACATTCAAATTCATCTTTAGGGGTACAGGTTATGATGAGAAACTTGTCCGTGAAGTGGAAGGCCTTGAAGCCTCAGGCTCTACTTACATCTGCACTCTTTGTGATGCAACTCGCCTGGAAGCCTCTCAGAACTTGGTCCTCCACTCCATAACAAGAAGTCATGCTGAAAACCTGGAGCGGTATGAGGTATGGAGGTCCAACCCATATAATGAATCTGTTGATGAGTTACGTGACAGAGTGAAGGGTGTTTCTGCCAAACCTTTCATTGAGACTGTTCCTTCCATAGATGCACTG?????????????????????????????????????????????????????????????????????????????????????????????????????????????????????????????????????????????????????????????????????????????????????????????????????????????????????????????????????????????????????????????????????????????????????????????????????????????????????????????????????????????????????????????????????????????????????????????????????????????????????????????????????????????????????????????????????????????????????????????????????????????????????????????????????????????????????????????????????????????????????????????????????????????????????????????????????????????????????????????????????????????? 
Cuora_mccordi    ????????????TTTTCCACAAACCATAAAGACATTGGCACCCTATATTTGATTTTTGGGGCCTGAGCAGGTATAGTAGGCACAGCATTAAGTTTGTTAATCCGTGCAGAATTAAGTCAACCTGGCGCCCTCCTGGGAGATGATCAAATCTATAATGTCATCGTTACAGCCCATGCCTTTATTATAATCTTCTTCATGGTCATACCCGTTATAATCGGCGGCTTTGGAAACTGACTCGTACCATTGATAATTGGAGCACCAGACATAGCATTCCCGCGTATAAACAATATAAGCTTTTGACTTCTCCCCCCATCTCTACTTTTACTTCTAGCCTCCTCAGGAATTGAAGCAGGCGCAGGCACAGGCTGAACAGTATACCCACCATTAGCTGGAAACCTGGCTCACGCTGGCGCCTCTGTAGACCTGACTATTTTTTCCCTTCACCTAGCTGGTGTGTCATCAATTTTAGGGGCCATCAACTTTATCACCACAGCAATTAACATAAAATCTCCAGCCATATCGCAATACCAGACACCCTTGTTTGTATGATCAGTACTTATCACAGCCGTCCTATTACTGCTATCATTGCCAGTACTCGCCGCAGGTATCACCATACTACTCACTGACCGAAACCTAAATACAACCTTCTTCGACCCTTCAGGAGGAGGAGATCCAATTTTATACCAACACCTGTTTTGATTCTTTGGTCACCCTGAAGTATACATCTTAATCCTACCAGGATTTGGCATAATCTCACATGTTGTTACCTATTACGCCGGTAAAAAAGAACCATTCGGATATATAGGAATA????????????????????????????????????????????????????????????????????????????????????????????????????????????????????????????????????????????????????????????????????????????????????????????????????????????????????????????????????????????????????????????????????????????????????????????????????????????????????????????????????????????????????????????????????????????????????????????????????????????????????????????????????????????????????????????????????????????????????????????????????????????????????????????????????????????????????????????????????????????????????????????????????????????????????????????????????????????????????????????????????????????????????????????????????????????????????????????????????????????????????????????????????????????????????????????????????????????????????????????????????????????????????????????????????????????????????????????????????????????????????????????????????????????????????????????????????????????????????????????????????????????????????????????????????????????????????????????????????????????????????????????ATGACCACAAACCTACGAAAAACCCACCCTATTATAAAAATTATCAACAACTCATTTATTGACCTCCCAAGCCCTTCTAACATCTCTTCTTTGTGAAACTTTGGATCACTACTAGGCACCTGCCTAATTCTACAGATCATCACCGGAATCTTCCTAGCAATACACTATTCACCAGACATCTCACTAGCATTCTCATCAGTAGCCCATATCACCCGAGACGTACAGTACGGATGATTGATCCGCAATATACATGCCAACGGGGCCTCCATCTTCTTCATATGCATCTACCTTCATATTGGCCGAGGACTTTATTACGGCTCATACCTCTACAAAGAAACCTGAAATACAGGAATCATCCTATTATTCCTAACTATAGCCACTGCATTCGTTGGCTACGTCCTACCATGAGGCCAAATATCATTCTGAGGCGCCACTGTTATCACGAACTTACTCTCAGCCACCCCCTATATCGGCAATACTCTCGTACAATGAATCTGAGGGGGATTCTCAGTAGACAATGCCACTTTAACTCGATTCTTTACCTTCCATTTTCTACTCCCCTTCACCATCACCGGTTTAGCAGCTGTACATTTACTTTTCCTCCACGAAACTGGATCAAATAATCCAACAGGGTTAAACTCAAACGCCGACAAAATCCCCTTCCACCCTTACTTCTCATACAAAGACCTACTAGGCCTAATCTTAATGCTCACCCTCCTACTAACCCTAGCATTATTCTCCCCAAACCTTCTAGGCGACCCAGACAACTTCACACCAGCTAACCCACTATCCACTCCCCCCCACATCAAACCAGAATGATACTTCCTCTTCGCCTATGCTATCCTTCGATCCATCCCAAACAAATTAGGGGGTGTACTTGCCCTTTTATCCTCCATCCTTGTACTATTTATAATGCCAACCCTACATACCTCAAAACAACGTACAGCTTCATTCCGACCATTAACCCAAACCCTGTTCTGATGTTTAACAGCTGATCTACTAGTACTTACATGAATCGGAGGACAACCAGTCGAAGACCCGTTCATCACTATTGGCCAAGTAGCCTCCATCCTCTACTTCACAATTCTTTTAACACTTATACCCCTAACAGGACTAATTGAAAACAAAATACTAAACCAA????????????????????????????????????????????????????????????????????????????????????????????????????????????????????????????????????????????????????????????????????????????????????????????????????????????????????????????????????????????????????????????????????????????????????????????????????????????????????????????????????????????????????????????????????????????????????????????????????????????????????????????????????????????????????????????????????????????????????????????????????????????????????????????????????????????????????????????????????????????????????????????????????????????????????????????????????????????????????????????????????????????????????????????????????????????????????????????????????????????????????????????????????????????????????????????????????????????????????????????????????????????????????????????????????????????????????????????????????????????????????????????????????????????????????????????????????????????????????????????????????????????????????????????????????????????????????????????????????????????????????????????????????????????????????????????????????????????????????????????????????????????????????????????????????????????????????????????????????????????????????????????????????????????????????????????????????????????????????????????????????????????????? 
Cuora_mouhotii   ???????????????????????????????????????????????????????????????????????????????????????????????????ATCCGTGCAGAATTAAGCCAACCAGGGGCCCTCCTTGGGGATGACCAAATCTACAATGTCATCGTTACAGCCCATGCCTTTATTATAATCTTCTTCATGGTTATGCCTGTTATAATCGGCGGCTTTGGAAACTGACTTGTGCCTTTAATAATCGGCGCACCAGATATAGCATTCCCACGTATGAACAATATGAGCTTCTGACTTCTCCCCCCATCTCTACTGTTACTTCTAGCCTCCTCAGGAATTGAAGCAGGCGCAGGCACAGGCTGAACTGTGTATCCCCCATTAGCTGGAAACCTGGCCCACGCTGGCGCCTCTGTTGACCTAACTATTTTTTCCCTCCACCTAGCTGGTGTATCATCAATTTTAGGGGCCATTAACTTTATTACCACAGCAATTAACATAAAATCTCCAGCCATATCACAATACCAAACACCTTTGTTTGTGTGATCAGTACTTATCACAGCCGTCTTATTACTGCTCTCACTACCAGTACTCGCTGCAGGTATTACCATACTACTCACTGACCGAAACCTAAATACAACCTTCTTCGACCCTTCGGGGGGGGGAGATCCAATTTTATACCAACACTTATTTTGATTCTTTGGTCACCCTGAAGTATACATCTTAATCTTACCAGGATTTGGCATAATCTCACATGTTGTCACCTACTACGCCGGT??????????????????????????????????????????????????????????????????????????????????????????????????????????????????????????????????????????????????????????????????????????????????????????????????????????????????????????????????????????????????????????????????????????????????????????????????????????????????????????????????????????????????????????????????????????????????????????????????????????????????????????????????????????????????????????????????????????????????????????????????????????????????????????????????????????????????????????????????????????????????????????????????????????????????????????????????????????????????????????????????????????????????????????????????????????????????????????????????????????????????????????????????????????????????????????????????????????????????????????????????????????????????????????????????????????????????????????????????????????????????????????????????????????????????????????????????????????????????????????????????????????????????????????????????????????????????????????????????????????????????????????????????????????????????????????ATGACCACAAATTTGCGAAAAACCCACCCCATAGCAAAAATTATCAACAACTCATTTATCGATCTCCCAAGCCCTTCTAACATCTCTGCTTTATGAAACTTCGGGTCACTACTAGGCGCCTGCCTAATCCTACAGATCATCACCGGAATCTTCCTAGCAATACACTACTCACCAGACATCTCAATAGCATTCTCATCAGTAGCCCACATCACCCGAGATGTACAATACGGATGACTAATCCGCAATACACATGCCAACGGAGCCTCCATCTTCTTCATATGCATCTACCTTCATATTGGCCGAGGACTTTACTATGGCTCGTACTTATACAAAGAAACCTGAAACACAGGAATCATCCTACTATTCCTAACTATAGCTACTGCATTCGTAGGTTACGTCCTACCATGAGGCCAAATATCATTCTGAGGTGCTACCGTCATCACAAACCTACTCTCAGCCACCCCTTACATTGGCAATACTCTTGTACAATGAATTTGAGGGGGATTCTCAGTAGACAATGCCACCTTAACTCGATTCTTCACCTTCCACTTTCTACTCCCCTTCACCATCGCCGGTTTAGCAGCTGTACATTTACTCTTCCTCCACGAAACTGGATCAAATAATCCAACAGGATTAAACTCAAACGCTGACAAAATCCCCTTCCACCCCTACTTCTCATACAAAGACCTATTAGGTCTCATCTTAATACTCACTCTCCTACTAACCCTAGCATTATTCTCCCCAAACCTTCTAGGCGACCCAGATAACTTCACACCAGCCAACCCATTATCCACTCCCCCCCACATCAAACCAGAATGATACTTCCTCTTCGCCTACGCAATTCTTCGATCCATCCCAAATAAATTAGGAGGTGTACTTGCCCTTCTATCCTCCATCCTTGTATTATTTATAATACCAACTCTTCATACCTCAAAACAACGCACAGCTTCATTCCGACCATTAACCCAAACCCTCCTCTGATGTTTAGCAGCTGATCTACTAATACTTACATGAATCGGAGGACAACCAGTCGAAGATCCGTTCATCACCATTGGCCAAGTAGCCTCTATCCTATACTTCACACTTCTTTTAACACTTATGCCCCTTACAGGGTTAATTGAAAACAAAATACTAAACCAA????????????????????????????????????????????????????????????????????????????????????????????????????????????????????????????????????????????????????????????????????????????????????????????????????????????????????????????????????????????????????????????????????????????????????????????????????????????????????????????????????????????????????????????????????????????????????????????????????????????????????????????????????????????????????????????????????????????????????????????????????????????????????????????????????????????????????????????????????????????????????????????????????????????????????????????????????????????????????????????????????????????????????????????????????????????????????????????????????????????????????????????????????????????????????????????????????????????????????????????????????????????????????????????????????????????????????????????????????????????????????????????????????????????????????????????????????????????????????????????????????????????????????????????????????????????????????????????????????????????????????????????????????????????????????????????????????????????????????????????????????????????????????????????????????????????????????????????????????????????????????????????????????????????????????????????????????????????????????????????????????????????????? 
Cuora_pani       ????????????TTTTCTACAAACCATAAAGACATTGGCACCCTATATTTGATTTTCGGGGCCTGAGCAGGTATAGCAGGCACAGCATTAAGTTTGTTAATCCGTGCAGAATTAAGCCAACCGGGGACCCTTCTGGGAGACGACCAAATCTATAATGTCATCGTTACAGCCCATGCCTTTATTATAATCTTCTTCATGGTTATACCTGTTATAATCGGCGGCTTTGGAAACTGACTCGTACCCTTAATAATTGGTGCACCAGATATAGCGTTCCCGCGTATAAACAATATAAGCTTCTGACTTCTACCCCCATCCCTACTTTTACTCCTAGCCTCCTCAGGAATTGAAGCAGGCGCAGGCACAGGCTGAACTGTATATCCACCCTTAGCTGGAAACTTGGCTCACGCTGGCGCCTCTGTAGACCTAACTATCTTTTCCCTCCACCTAGCTGGTGTGTCATCAATTTTAGGGGCCATTAACTTTATTACCACAGCAATTAACATAAAATCTCCAGCCATATCACAATACCAAACACCTTTGTTTGTATGATCAGTACTTATCACAGCCGTTCTATTACTGCTCTCACTACCAGTCCTAGCCGCAGGTATCACCATACTGCTCACTGACCGAAACCTAAATACAACCTTCTTCGACCCTTCAGGAGGAGGGGACCCAATTTTATACCAGCACCTATTTTGATTCTTTGGCCACCCTGAAGTATACATCTTAATCTTACCAGGATTTGGCATAATCTCACATATTGTTACCTACTACGCCGGTAAAAAAGAACCATTCGGGTATATAGGAATGGTTTGAGCAATAATATCCATCGGGTTTTTA??????????????????????????????????????????????????????????????????????????????????????????????????????????????????????????????????????????????????????????????????????????????????????????????????????????????????????????????????????????????????????????????????????????????????????????????????????????????????????????????????????????????????????????????????????????????????????????????????????????????????????????????????????????????????????????????????????????????????????????????????????????????????????????????????????????????????????????????????????????????????????????????????????????????????????????????????????????????????????????????????????????????????????????????????????????????????????????????????????????????????????????????????????????????????????????????????????????????????????????????????????????????????????????????????????????????????????????????????????????????????????????????????????????????????????????????????????????????????????????????????????????????????????????????????????????????????????????????ATGACCACAAACCTACGAAAAACCCACCCCATAATAAAAATTATCAATAACTCATTTATCGATCTCCCAAGCCCTTCTAACATCTCTGCTTTATGAAACTTCGGATCACTATTAGGCGCCTGCCTAATCCTACAGATCATCACCGGAATCTTCCTGGCAATACACTACTCACCAGACATCTCACTAGCATTCTCATCAGTGGCCCATATCACCCGAGACGTACAGTACGGATGACTGATCCGCAATATACATGCCAACGGGGCCTCCATCTTCTTCATATGCATCTATCTTCATATTGGTCGAGGACTTTACTACGGCTCATACCTCTACAAAGAAACCTGAAACACGGGAATTATCCTACTATTTCTAACCATAGCTACTGCATTCGTGGGCTACGTCTTACCCTGAGGCCAAATATCATTCTGAGGTGCTACCGTCATCACAAACCTACTCTCAGCCACCCCCTACATTGGTGATACTCTTGTACAATGAATTTGAGGGGGATTCTCGGTAGACAACGCCACCTTAACTCGATTCTTCACCTTTCATTTCCTACTCCCCTTCGCCATCGCCGGTTTAGCAGCTGTACATTTACTCTTCCTCCACGAAACTGGATCAAATAATCCAACAGGATTAAACTCAAGCGCTGACAAAATCCCCTTCCACCCCTACTTTTCATACAAAGACCTACTAGGTTTCATCTTATTGCTCACCCTCCTACTAACCCTAGCATTATTCTCCCCAAATCTTCTAGGCGACCCAGATAACTTCACACCCGCCAACCCACTATCCACTCCCCCCCACATCAAACCAGAATGATACTTCCTCTTCGCCTACGCAATCCTTCGATCCATCCCAAACAAATTAGGGGGTGTACTTGCCCTTCTATCCTCCATCCTTGTACTATTTATAATACCAACCCTACATACCTCAAAACAGCGTACAACTTCATTCCGACCATTAACCCAAATCCTCTTCTGATGTTTAACAGCTGATCTATTAATACTCACATGAATCGGAGGACAACCAGTCGAAGATCCATTCATCACTATCGGCCAAACAGCCTCCATCCTATACTTCACAATTCTTTTAACACTTATACCCCTCACAGGGCTAATTGAAAACAAAATACTAAACCAA????????????????????????????????????????????????????????????????????????????????????????????????????????????????????????????????????????????????????????????????????????????????????????????????????????????????????????????????????????????????????????????????????????????????????????????????????????????????????????????????????????????????????????????????????????????????????????????????????????????????????????????????????????????????????????????????????????????????????????????????????????????????????????????????????????????????????????????????????????????????????????????????????????????????????????????????????????????????????????????????????????????????????????????????????????????????????????????????????????????????????????????????????????????????????????????????????????????????????????????????????????????????????????????????????????????????????????????????????????????????????????????????????????????????????????????????????????????????????????????????????????????????????????????????????????????????????????????????????????????????????????????????????????????????????????????????????????????????????????????????????????????????????????????????????????????????????????????????????????????????????????????????????????????????????????????????????????????????????????????????????????????????? 
Cuora_trifasciata ??????????????????????????????????????????CTATATTTGATTTTTGGGGCCTGAGCAGGTATAGTAGGCACAGCATTAAGTTTGTTAATCCGTGCAGAATTAAGCCAACCGGGAACCCTCCTGGGAGACGACCAAATCTACAATGTCATCGTTACAGCCCATGCCTTTGTTATAATCTTCTTCATGGTCATACCTGTTATAATTGGCGGCTTTGGAAACTGACTTGTGCCCTTAATAATCGGAGCACCCGACATAGCATTCCCGCGTATGAACAATATAAGCTTTTGACTTCTCCCCCCATCTCTACTTTTACTTTTAGCCTCCTCAGGAATTGAAGCAGGCGCAGGCACAGGCTGAACTGTATACCCACCATTAGCTGGAAACCTGGCCCACGCTGGCGCCTCTGTAGACCTAACTATTTTCTCCCTTCACCTAGCCGGCGTGTCATCAATTTTAGGGGCTATCAACTTTATTACCACAGCAATCAATATAAAATCTCCGGCCATATCGCAGTACCAGACACCTTTGTTTGTATGATCAGTACTAATCACAGCCGTCCTATTACTGCTCTCACTACCAGTACTCGCTGCAGGTATCACCATACTACTTACTGATCGAAACCTAAATACATCCTTCTTCGACCCTTCGGGAGGAGGAGACCCAATTTTATACCAACACCTGTTTTGATTCTTTGGTCACCCCGAAGTATACATCTTAATCTTACCAGGATTTGGCATAATCTCACATGTCGTTACCTATCACGCCGGC??????????????????????????????????????????????????????????????????????????????????????????????????????????????????????????????????????????????????????????????????????????????????????????????????????????????????????????????????????????????????????????????????????????????????????????????????????????????????????????????????????????????????????????????????????????????????????????????????????????????????????????????????????????????????????????????????????????????????????????????????????????????????????????????????????????????????????????????????????????????????????????????????????????????????????????????????????????????????????????????????????????????????????????????????????????????????????????????????????????????????????????????????????????????????????????????????????????????????????????????????????????????????????????????????????????????????????????????????????????????????????????????????????????????????????????????????????????????????????????????????????????????????????????????????????????????????????????????????????????????????????????????????????????????????????????ATGACCCCAAACCTGCGAAAAACCCACCCCATAGTAAAAATTATCAACAACTCATTTATCGATCTACCAAGCCCTTCTAACATCTCTGCTTTATGAAACTTCGGATCACTATTAGGCGCCTGCCTAATCCTACAGATCATCACCGGAATCTTCCTAGCAATACACTACTCACCAGACATCTCACTAGCATTCTCATCAGTAGCCCACATCACCCGAGACGTACAGCACGGATGACTGATCCGCAATATACATGCCAACGGGGCCTCCATCTTCTTCATATGCATCTACCTTCATATTGGCCGAGGACTTTATTACGGCTCATACCTCTACAAAGAAACCTGAAACACGGGAATTATCCTACTATTTCTAACCATAGCTACTGCATTCGTAGGCTACGTCTTACCCTGAGGCCAAATATCATTCTGAGGTGCTACCGTCATCACAAACCTACTCTCAGCCACCCCCTACATTGGTGATACTCTCGTACAATGAATTTGAGGAGGATTCTCAGTAGACAACGCCACCTTAACTCGATTCTTCACCTTTCATTTCCTACTCCCCTTCACCATCGCCGGTTTAGCAGCTGTACATTTACTCTTCCTCCACGAAACTGGATCAAATAATCCAACAGGATTAAACTCAAGCGCTGACAAAATCCCCTTCCACCCCTACTTTTCATACAAAGACCTACTAGGTTTCATCTTATTGCTCACCCTCCTACTAACCCTAGCATTATTCTCCCCAAACCTTCTAGGCGACCCAGATAACTTCACACCCGCCAACCCACTATCCACTCCCCCCCACATCAAACCAGAATGATACTTCCTCTTCGCCTACGCAATCCTTCGATCCATCCCAAACAAATTAGGGGGTGTACTTGCCCTTCTATCTTCCATCCTTGTACTATTTATAATACCAACCCTACATACCTCAAAACAACGTACAACTTCATTCCGACCATTAACCCAAATCCTCTTCTGATGTTTAACAGCTGATCTACTTATACTCACATGAATCGGAGGACACCCAGTAGAAGATCCACCCATCACTATTGGCCAAACAGCCTCCATCCTATACTTCACAATTCTTTTAACACTTCTACCCCTCACAGGGCTCATTGAAAACCAAATACTAAACCAA????????????????????????????????????????????????????????????????????????????????????????????????????????????????????????????????????????????????????????????????????????????????????????????????????????????????????????????????????????????????????????????????????????????????????????????????????????????????????????????????????????????????????????????????????????????????????????????????????????????????????????????????????????????????????????????????????????????????????????????????????????????????????????????????????????????????????????????????????????????????????????????????????????????????????????????????????????????????????????????????????????????????????????????????????????????????????????????????????????????????????????????????????????????????????????????????????????????????????????????????????????????????????????????????????????????????????????????????????????????????????????????????????????????????????????????????????????????????????????????????????????????????????????????????????????????????????????????????????????????????????????????????????????????????????????????????????????????????????????????????????????????????????????????????????????????????????????????????????????????????????????????????????????????????????????????????????????????????????????????????????????????????? 
Cuora_yunnanensis ????????????TTTTCTACAAACCATAAAGATATTGGCACCCTATATTTGATTTTCGGGGCCTGAGCAGGTATAGCAGGCACAGCATTAAGTTTGTTAATCCGTGCAGAATTAAGCCAACCGGGGGCCCTTCTGGGGGACGACCAGATCTATAATGTCATCGTTACAGCCCATGCCTTTATTATAATCTTCTTCATAGTTATACCTGTTATAATCGGCGGCTTTGGAAACTGACTTGTACCCTTAATAATTGGAGCACCAGATATAGCATTCCCGCGTATAAATAATATAAGCTTCTGACTTCTCCCCCCATCTCTACTTTTACTCCTAGCCTCCTCAGGAGTTGAAGCAGGCGCAGGCACAGGCTGAACTGTATACCCACCCTTAGCTGGAAACCTGGCTCACGCTGGCGCCTCTGTAGACCTAACTATTTTTTCCCTACACCTAGCCGGTGTATCATCAATTTTAGGGGCCATTAACTTTATTACCACAGCAATTAACATAAAATCTCCAGCCATATCGCAATACCAAACACCTTTATTTGTATGATCAGTACTAATCACAGCCGTTCTATTACTGCTCTCACTACCAGTACTCGCCGCAGGTATCACCATGCTACTCACTGACCGAAACCTAAATACAACCTTCTTTGACCCCTCGGGAGGAGGAGACCCAATTTTATACCAACATCTGTTTTGATTTTTTGGTCACCCTGAAGTATATATCTTAATCTTACCAGGATTTGGCATAATCTCACATGTTGTTACCTATTACGCTGGTAAAAAAGAACCATTCGGCTATATAGGAATAGTTTGAGCAATAATATCCATCGGGTTTTTA??????????????????????????????????????????????????????????????????????????????????????????????????????????????????????????????????????????????????????????????????????????????????????????????????????????????????????????????????????????????????????????????????????????????????????????????????????????????????????????????????????????????????????????????????????????????????????????????????????????????????????????????????????????????????????????????????????????????????????????????????????????????????????????????????????????????????????????????????????????????????????????????????????????????????????????????????????????????????????????????????????????????????????????????????????????????????????????????????????????????????????????????????????????????????????????????????????????????????????????????????????????????????????????????????????????????????????????????????????????????????????????????????????????????????????????????????????????????????????????????????????????????????????????????????????????????????????????????????????????????????????????????????????????????????????????????????????????????????????????????????????????????????????????????????????????????????????????????????????????????????????????????????????????????????????????????????????????????????????????????????????????????????????????????????????????????????????????????????????????????????????????????????????????????????????????????????????????????????????????????????????????????????????????????????????????????????????????????????????????????????????????????????????????????????????????????????????????????????????????????????????????????????????????????????????????????????????????????????????????????????????????????????????????????????????????????????????????????????????????????????????????????????????????????????????????????????????????????????????????????????????????????????????????????????????????????????????????????????????????????????????????????????????????????????????????????????????????????????????????????????????????????????????????????????????????????????????????????????????????????????????????????????????????????????????????????????????????????????????????????????????????????????????????????????????????????????????????????????????????????????????????????????????????????????????????????????????????????????????????????????????????????????????????????????????????????????????????????????????????????????????????????????????????????????????????????????????????????????????????????????????????????????????????????????????????????????????????????????????????????????????????????????????????????????????????????????????????????????????????????????????????????????????????????????????????????????????????????????????????????????????????????????????????????????????????????????????????????????????????????????????????????????????????????????????????????????????????????????????????????????????????????????????????????????????????????????????????????????????????????????????????????????????????????????????????????????????????????????????????????????????????????????????????????????????????????????????????????????????????????????????????????????????????????????????????????????????????????????????????????????????????????????????????????????????????????????????????????????????????????????????????????????????????????????????????????????????????????????????????????????????????????????????????????????????????????????????????????????????????????????????????????????? 
Cuora_zhoui      ????????????TTTTCTACAAACCATAAAGACATTGGCACCCTATATTTGATTTTCGGGGCCTGAGCAGGTATAGCAGGCACAGCATTAAGTTTGTTAATCCGTGCAGAATTAAGCCAACCGGGGGCCCTTCTGGGGGACGACCAAATCTATAATGTCATCGTTACAGCCCATGCCTTTATTATAATCTTCTTCATGGTTATACCTGTTATAATCGGCGGCTTTGGAAACTGACTTGTACCCTTAATAATTGGAGCACCAGATATAGCGTTCCCGCGTATAAACAATATAAGCTTCTGACTTCTCCCCCCGTCTCTACTTTTACTCCTAGCCTCCTCAGGAATTGAAGCAGGCGCAGGTACAGGCTGAACTGTATATCCGCCCTTAGCTGGAAACTTAGCTCACGCTGGCGCCTCTGTAGACCTAACTATCTTTTCCCTCCACCTAGCTGGTGTGTCATCAATTTTAGGGGCTATTAACTTTATTACTACAGCAATTAACATAAAATCTCCAGCCATGTCGCAATACCAGACACCTTTGTTTGTATGATCAGTACTTATCACAGCCGTCCTATTACTGCTCTCACTACCAGTCCTCGCCGCAGGTATCACCATACTACTCACTGACCGAAACCTAAATACAACCTTCTTCGACCCTTCAGGAGGGGGAGACCCAATTTTATACCAACACCTGTTTTGATTCTTTGGTCACCCTGAAGTATACATCTTAATCTTACCAGGATTTGGCATAATCTCACATGTTGTTACCTACTACGCCGGCAAAAAAGAACCATTCGGGTATATAGGAATAGTTTGAGCAATAATATCCATCGGGTTTTTA??????????????????????????????????????????????????????????????????????????????????????????????????????????????????????????????????????????????????????????????????????????????????????????????????????????????????????????????????????????????????????????????????????????????????????????????????????????????????????????????????????????????????????????????????????????????????????????????????????????????????????????????????????????????????????????????????????????????????????????????????????????????????????????????????????????????????????????????????????????????????????????????????????????????????????????????????????????????????????????????????????????????????????????????????????????????????????????????????????????????????????????????????????????????????????????????????????????????????????????????????????????????????????????????????????????????????????????????????????????????????????????????????????????????????????????????????????????????????????????????????????????????????????????????????????????????????????????????ATGACCACAAACCTGCGAAAAACCCACCCCATAGTAAAAATTATCAACAACTCATTTATCGATCTCCCAAGCCCTTCTAACATCTCTGCTTTATGAAACTTCGGATCACTACTAGGCGCCTGCCTAATCCTACAGATCATCACCGGAATCTTCCTGGCAATACACTACTCACCAGACATCTCACTAGCATTCTCATCAGTAGCCCATATCACCCGAGATGTACAGTACGGATGACTGATCCGCAATATGCATGCCAACGGGGCCTCTATCTTCTTCATATGCATCTACCTTCATATTGGTCGAGGACTTTACTACGGCTCATACCTCTATAAAGAAACCTGAAACACGGGAATTATCCTACTATTTCTAACCATAGCTACTGCATTCGTAGGCTACGTCTTACCCTGAGGCCAAATATCATTCTGAGGTGCCACCGTCATCACAAACCTACTCTCAGCCACCCCCTACATTGGTGATACTCTTGTACAATGAATTTGAGGAGGATTCTCAGTAGACAACGCCACCTTAACTCGATTCTTCACCTTTCATTTCCTACTCCCCTTCACCATCGCCAGTTTAGCAGCTGTACATTTACTCTTCCTCCACGAAACTGGATCAAATAATCCAACAGGATTAAACTCAAGCGCTGACAAAATCCCCTTCCACCCCTACTTTTCATACAAAGACCTACTAGGTTTCATCTTAATGCTCACCCTCCTACTAATCCTAGCATTATTCTCCCCAAATCTCCTAGGCGACCCAGATAACTTCACACCCGCCAACCCACTATCCACTCCTCCCCACATCAAACCAGAATGATACTTCCTCTTCGCCTACGCAATCCTTCGATCCATCCCAAACAAATTAGGGGGTGTACTTGCCCTTCTATCCTCCATCCTTGTATTATTTATAATACCAACCCTACATACCTCAAAACAACGTACAGCTTCATTCCGACCATTAACCCAAATCCTCTTCTGATGCTTAACAGCTGATCTACTAATACTCACATGAATCGGAGGACAACCAGTCGAAGATCCATTCATCACTATCGGCCAAACAGCCTCCATCCTATACTTCACAATTCTTTTAACACTTATACCCCTCACAGGGCTAATTGAAAACAAAATACTAAACCAA????????????????????????????????????????????????????????????????????????????????????????????????????????????????????????????????????????????????????????????????????????????????????????????????????????????????????????????????????????????????????????????????????????????????????????????????????????????????????????????????????????????????????????????????????????????????????????????????????????????????????????????????????????????????????????????????????????????????????????????????????????????????????????????????????????????????????????????????????????????????????????????????????????????????????????????????????????????????????????????????????????????????????????????????????????????????????????????????????????????????????????????????????????????????????????????????????????????????????????????????????????????????????????????????????????????????????????????????????????????????????????????????????????????????????????????????????????????????????????????????????????????????????????????????????????????????????????????????????????????????????????????????????????????????????????????????????????????????????????????????????????????????????????????????????????????????????????????????????????????????????????????????????????????????????????????????????????????????????????????????????????????????? 
Heosemys_annandalii ?????????????????????????????????????????CCTATACTTGATTTTTGGGGCCTGAGCAGGCATGGTGGGCACAGCATTAAGTTTATTAATTCGTGCAGAATTAAGCCAACCAGGGGCTCTCCTAGGGGATGACCAAATCTATAATGTTGTTGTCACAGCCCATGCCTTTGTTATAATTTTTTTCATGGTCATACCAGTCATAATCGGCGGCTTTGGAAACTGACTTATACCCTTAATAATCGGAGCACCAGACATAGCATTCCCACGCATAAATAACATAAGCTTCTGACTCCTGCCCCCATCACTGCTTCTACTCTTAGCCTCATCAGGAATTGAAGCAGGTGCAGGCACTGGTTGAACAGTATACCCACCACTAGCCGGAAACCTAGCTCATGCCGGTGCCTCTGTAGACCTAACTATCTTCTCCCTTCACTTAGCTGGTGTATCATCAATTTTAGGTGCCATCAACTTTATCACCACAGCAATCAACATAAAATCCCCAGCCATATCACAATATCAAACTCCTCTATTCGTGTGATCCGTACTTATTACAGCTGTCCTACTACTCCTCTCATTACCAGTACTTGCTGCAGGCATCACCATACTGCTAACGGACCGAAACCTAAATACAACCTTCTTCGATCCTTCAGGAGGAGGGGATCCAATTTTATATCAACACCTAT????????????????????????????????????????????????????????????????????????????????????????????????????????????????????????????????????????????????????????????????????????????????????????????????????????????????????????????????????????????????????????????????????????????????????????????????????????????????????????????????????????????????????????????????????????????????????????????????????????????????????????????????????????????????????????????????????????????????????????????????????????????????????????????????????????????????????????????????????????????????????????????????????????????????????????????????????????????????????????????????????????????????????????????????????????????????????????????????????????????????????????????????????????????????????????????????????????????????????????????????????????????????????????????????????????????????????????????????????????????????????????????????????????????????????????????????????????????????????????????????????????????????????????????????????????????????????????????????????????????????????????????????????????????????????????????????????????????????????????????????????????????????????????????????????????????????ATGTCTACAAACCTACGAAAAACTCACCCAATAATAAAAATTATCAACAACTCATTCATTGATCTCCCAAGTCCTTCCAACATCTCTGCTTGATGAAACTTCGGCTCATTACTCGGCACCTGCCTAATCCTACAAATCATCACCGGAATCTTCCTGGCAATACATTACTCACCAGACATTTCACTAGCATTCTCATCAGTAGCCCATATCACTCGAGACGTACAATACGGATGGCTTATCCGCAATATACATGCTAATGGAGCCTCTATCTTCTTCATATGCATTTACCTTCACATCGGCCGAGGACTTTACTACGGCTCATACTTGTACAAAGAAACCTGAAACACAGGAATTATCCTCCTATTTCTAACTATAGCCACCGCATTCATAGGCTACGTCTTACCATGAGGCCAAATATCATTCTGAGGTGCCACTGTTATTACCAACCTACTTTCAGCAACTCCATACATCGGCAATACCTTAGTACAATGAATTTGAGGAGGATTTTCAGTAGACAACGCCACCCTAACCCGATTCTTCACTTTCCACTTCCTACTGCCTTTCACTATCGCCGGCATAGCAACCGTACACTTACTATTCCTCCACGAAACCGGATCAAA[CT]AACCCAACAGGATTAAACTCAAACATCGACAAAATTCCCTTCCACCCTTATTTCTCATACAAAGACTTACTAGGTCTTATCTTAATATCTACCCTCTTACTAACCCTAACATTATTCTCCCCAAACCTCCTAGGCGACCCAGACAACTTCACACCAGCTAACCCCCTATCCACCCCTCCACATATCAAGCCAGAATGATACTTTCTATTCGCTTACGCAATTCTCCGATCTATCCCAAATAAATTAGGAGGCGTACTTGCCCTCTTATTCTCCATCATTGTATTACTTACAGTACCAACCCTACACACATCAAAACAACGCACAGCTTCATTCCGACCCCTAACCCAAATCCTATTCTGATGCCTAACAGCTAACCTACTTGTACTAACGTGAATTGGTGGACAACCAGTCGAAGACCCATTCATCACTATTGGCCAAGCAGCTTCCATCCTATACTTCACAATCCTTTTACTACTTATACCTCTCACAGGACTTATTGAAAACAAAATATTAAACCAA????????????????????????????????????????????????????????????????????????????????????????????????????????????????????????????????????????????????????????????????????????????????????????????????????????????????????????????????????????????????????????????????????????????????????????????????????????????????????????????????????????????????????????????????????????????????????????????????????????????????????????????????????????????????????????????????????????????????????????????????????????????????????????????????????????????????????????????????????????????????????????????????????????????????????????????????????????????????????????????????????????????????????????????????????????????????????????????????????????????????????????????????????????????????????????????????????????????????????????????????????????????????????????????????????????????????????????????????????????????????????????????????????????????????????????????????????????????????????????????????????????????????????????????????????????????????????????????????????????????????????????????????????????????????????????????????????????????????????????????????????????????????????????????????????????????????????????????????????????????????????????????????????????????????????????????????????????????????????????????????????????????????? 
Heosemys_depressa ????????????TTTTCTACAAACCATAAAGATATTGGCACCCTATATTTAATTTTCGGGGCCTGGGCAGGCATAGTGGGCACAGCATTAAGTTTATTAATCCGTGCAGAATTAAGCCAACCAGGAGCCCTCTTAGGGGATGACCAAATCTATAATGTCATTGTTACAGCCCATGCCTTTATTATAATTTTTTTCATGGTCATACCAGTCATAATCGGCGGCTTTGGAAACTGACTTGTACCATTAATAATTGGAGCGCCAGACATAGCGTTCCCGCGCATAAATAACATAAGCTTCTGACTCCTACCCCCATCACTACTTCTACTATTAGCCTCATCCGGAGTTGAGGCAGGTGCAGGCACTGGTTGAACAGTATACCCGCCACTGGCTGGAAACCTAGCTCACGCTGGTGCCTCCGTAGACCTAACTATCTTTTCCCTACACTTGGCCGGTGTATCATCAATTTTAGGTGCTATCAACTTTATCACTACAGCAATTAACATAAAATCTCCAGCCATATCACAATATCAAACCCCCTTATTTGTATGATCAGTACTTATTACAGCTGTCCTACTACTTCTCTCATTACCAGTACTTGCTGCAGGTATCACTATACTACTAACAGACCGAAATCTAAATACAACCTTCTTTGACCCTTCAGGCGGAGGAGATCCAATTTTATATCAACACCTATTCTGATTTTTTGGCCATCCTGAAGTATACATTTTGATTCTGCCAGGATTTGGCATAATCTCACATATTGTTACCTACTATGCTGGGAAAAAAGAACCATTCGGGTATATAGGAATAGTTTGAGCAATAATATCTATCGGATTCCTGGGTTTCATT?GCTT?AACCCTAAACTTAGATA?TTTAATAAACAAAAATATCCGCCAGAGAACTACGAGCA?AAACGCTTAAAACTCTAAGGACTTGGCGGTACCTCAAACCCCCCTAGAGGAGCCTGTTCTAT?AATCGATAATCCACGATTCACCCCACCATCTCTTGC?CAATACCGCCTATATACCACCGTCACCAGCTTACCCTATGAGGG?CAC?AAAAGTAGGCAAAACAACCAAA?????CAGTTAACAAGTCAGGTCAAGGTGTAGCTAACTGAGAT?GGGAGAAATGGGCTACATTTTCTACACTAGAAAT?AATTTACGGAAAGGAACTATGAAATA?AGTCCTATAAGCAGGATTTAGCAGTAAACCTGGATCA?AAATGCCTAATTTAAACCGGTCCTGAGGTGC?ATCGACTGGGATCAATTGTGCCTCCTACAGCCCTTGGGCTCTGGGGGCTTTGGATCTGTCTACAAGGCTACCTACCGTGGGGAGATAGTGGCTGTGAAACAGGTGAAGAAGTGCAGCAAGAACCGGCTGGCATCACGGCAAAGTTTCTGGGCTGAGCTGAATGTGGCCCGCCTACACCATGACAATGTGGTACGTGTTGTAGCTGCCAGCACATGTGCCCCTGCCAGCCAAGACAGCCTGGGCACCATCATAATGGAATATGCGGGCCGCACTACCCTGCACCATGTCATCTATGGCACTGGCTGCCTGCAGGGAAAGGGAGAGGATGATGGGGGTGGATGTGGCAGAGAACCTCTAAGCATAGCTGAGTCCTTGGGTTATTGCTCTGACATTGTGACTGGCTTAGCCTTCCTCCACTCACAGTGCATTGTGCATCTGGACCTGAAGCCTGCTAATGTGTTCATCACCGAGCAGGGTGTTTGTAAGATTGGAGACTTTGGGTGCTCCCAGAAGCTGGAGGATAGTGTGTCTCCAGGTCCCCAGCTTTACCAGCAGGGGGGCACATATACCCACCGTGCCCCTGAGCTCCTGAAAGGGGAGCA?ATGACCACAAACTTACGAAAAACTCACCCAATAATAAAAATTATCAACAACTCATTTATTGATCTTCCAAGTCCCTCTAACATCTCTGCTTGATGAAATTTCGGCTCACTACTAGGTGCCTGCCTAATCCTACAAATCATCACTGGGATATTCCTAGCAATACACTACTCACCAGACATCTCACTAGCATTCTCATCAGTAGCCCATATCACTCGAGATGTACAATATGGATGACTTATCCGCAATATACATGCCAACGGAGCCTCCATCTTCTTCATATGCATCTATCTTCATATCGGTCGAGGACTTTACTACGGATCATACTTGTACAAGGAAACCTGAAATACAGGAGTCATTCTCCTACTTCTAACTATAGCCACCGCATTCGTAGGCTATGTATTACCATGAGGCCAAATATCATTCTGAGGTGCCACTGTCATCACCAACCTACTTTCAGCCACCCCATACATCGGTAATACTTTAGTACAATGAATTTGAGGTGGATTTTCAGTAGATAACGCTACCCTAACCCGATTCTTTACCTTTCACTTCCTACTACCTTTCATTATCGCTGGCATAGCAATCGTACATTTACTGTTCCTCCACGAAACAGGATCAAATAACCCAACAGGATTAAACTCAAACACAGACAAAATTCCATTCCACCCCTATTTCTCATACAAAGACTTACTAGGCCTTATCTTAATACTTACCCTCTTAATAACCCTGGCATTATTCTCCCCAAATCTTCTAGGTGACCCAGATAACTTCACACCAGCTAACCCACTATCCACCCCTCCACATATCAAGCCAGAATGATACTTCTTATTCGCTTACGCAATCCTCCGATCCATCCCAAACAAACTAGGAGGCGTACTTGCCCTCTTATTCTCCATCATTGTATTATTCATAATACCAGCCCTACACACATCAAAACAACGCACAGCTTCATTCCGACCCCTTACCCAAATATTATTATGATCCTTATCAGCCAACCTACTCGTACTAACATGAATTGGAGGACAACCAGTTGAAGACCCATTCATCACCATCGGCCAAGCAGCCTCCATCCTATACTTCACAATCCTCCTAGTACTTATACCCATTACAGGATTAATCGAAAACAAAATACTAAACCAA?CAAGACCGGGATGACTATTTGAATGGCCCCTCCACTGGGGTGGTGAAGGAGTCTTGTGATGGGATGGGAGACGTCAGTGAGAAGCATGGAAGTGGACCACCTGTCCCTGAGAAGGCAGTTCGATTTTCTTTCACCCTCATGAGCATCAGTTTAGCTCATGGTAATGAAAATATAAGGATCTTTGAAGAAGTCAAGCCCAATTCAGAGCTGTGTTGCAAGCCCTTGTGCCTTATGCTGGCTGATGAATCAGACCATGAGACTCTGACAGCCATCCTGAGCCCTCTCATAGCAGAAAGAGAGACCATGAAAAGCAGCGTTTTGCTTCTTGAAATGGGAGGCATCCTCAGAACGTTCAAATTCATCTTTAGGGGTACAGGTTATGATGAGAAACTTGTCCGTGAAGTGGAAGGCCTTGAAGCCTCAGGCTCTACTTACATCTGCACTCTTTGTGATGCAACTCGTCTGGAAGCCTCTCAGAACTTGGTCCTCCACTCCATAACAAGAAGTCATGCTGAAAACCTGGAGCGGTATGAGGTATGGAGGTCCAACCCATATAATGAATCTGTTGATGAGTTACGTGACAGAGTGAAGGGTGTTTCTGCCAAACCTTTCATTGAGACTGTTCCTTCCATAGATGCACTG?????????????????????????????????????????????????????????????????????????????????????????????????????????????????????????????????????????????????????????????????????????????????????????????????????????????????????????????????????????????????????????????????????????????????????????????????????????????????????????????????????????????????????????????????????????????????????????????????????????????????????????????????????????????????????????????????????????????????????????????????????????????????????????????????????????????????????????????????????????????????????????????????????????????????????????????????????????????????????????????????????????????? 
Heosemys_grandis ACCCGATGATTTTTTTCTACAAACCATAAAGACATTGGCACCTTATATTTAATTTTTGGGGCCTGAGCAGGTATGGTGGGCACAGCATTAAGTTTACTGATCCGCGCAGAATTAAGCCAACCAGGAGCCCTTTTAGGGGATGATCAAATCTATAATGTCATTGTTACAGCCCATGCCTTCATCATAATTTTCTTCATGGTCATGCCGGTCATAATTGGTGGCTTTGGAAACTGACTTGTACCCTTAATAATTGGAGCACCAGACATAGCATTCCCACGCATAAATAATATAAGCTTCTGACTCCTGCCCCCATCACTACTTCTACTCCTAGCCTCATCTGGAATTGAAGCAGGTGCAGGCACTGGTTGAACAGTATACCCGCCCCTGGCTGGAAATCTGGCTCACGCTGGTGCCTCTGTAGACCTAACCATCTTCTCCCTTCACTTGGCTGGTGTATCATCAATTTTAGGCGCTATTAACTTTATCACTACAGCAATTAACATAAAATCTCCGGCTATATCACAATATCAAACCCCCTTATTTGTATGATCAGTACTTATTACAGCTGTCCTACTACTTCTCTCATTACCAGTACTTGCTGCAGGCATTACTATACTTCTAACAGACCGAAACCTAAATACAACCTTCTTTGACCCTTCAGGTGGAGGAGACCCAATTTTATATCAACACCTATTCTGATTTTTTGGTCATCCTGAAGTATATATTTTGATTTTACCAGGATTTGGCATAATCTCACATATTGTTACCTACTACGCTGGAAAAAAAGAACCATTCGGATATATAGGAATAGTTTGAGCAATAATATCTATTGGATTCCTGGGCTTTATT?GCTTAAGCCCTAAACTTAGATA?TTTAATACACAAAAATATCCGCCAGAGAACTACGAGCA?AAATGCTTAAAACTCTAAGGACTTGGCGGTACCTCAAACCCCCCTAGAGGAGCCTGTTCTAT?AATCGATAATCCACGATTTACCTCACCATCCCTTGC?CAATTCCGCCTATATACCACCGTCACCAGCTTACCCTATGAGGG?TAT?AAAAGTAGGCAAAATAACTGA?????TTAGTTAACAAGTCAGGTCAAGGTGTAGCTAACTGAGAT?GGAAGAAATGGGCTACATTTTCTACACTAGAAATTAATTTACGGAAAGGAACTATGAAATA?AGTCCAACAAGTAGGATTTAGCAGTAAACCGGGATCA?AAATGCCCAATTTAAGCCGGTCCTGAGGTGC????????????????????????????????????????????????????????????????????????????????????????????????????????????????????????????????????????????????????????????????????????????????????????????????????????????????????????????????????????????????????????????????????????????????????????????????????????????????????????????????????????????????????????????????????????????????????????????????????????????????????????????????????????????????????????????????????????????????????????????????????????????????????????????????????????????????????????????????????????????????????????????????????????????????????????????ATGACCACAAACTTACGAAAAACTCACCCATTAATAAAAATTATCAACAACTCATTCATTGATCTCCCAAGTCCTTCTAACATCTCTGCTTGATGAAATTTCGGCTCACTACTAGGTACCTGCCTAATCTTACAAATCATCACCGGAATCTTCCTAGCAATACACTACTCACCAGACATCTCACTAGCATTCTCATCAGTAGCCCATATCACTCGAGATGTACAATATGGATGACTTATCCGCAATACACATGCCAACGGAGCCTCCATCTTCTTCATATGTATCTACCTTCATATCGGCCGAGGACTTTACTACGGATCATACCTATACAAAGAAACATGAAATACAGGAATTATCCTTCTATTTCTAACTATAGCTACTGCATTCGTAGGCTATGTCCTACCATGAGGCCAAATATCATTCTGAGGTGCCACCGTCATTACTAACCTACTTTCAGCTACTCCATACATCGGTAATACCCTAGTACAGTGAATTTGAGGTGGATTTTCAGTAGACAACGCCACCCTAACCCGATTTTTTACCTTCCATTTCCTACTACCCTTCACTATCGCTGGTATAGCAATCGTACATTTACTATTCCTCCACGAAACAGGATCTAATAACCCAACAGGACTAAACTCAAACACCGACAAAATTCCATTCCACCCCTATTTCTCATACAAAGACTTACTAGGTCTCACCCTAATATTTACCTTCCTGCTAATCCTGGTATTATTCTATCCAAACCTTCTAGGCGACCCAGATAACTTCACACCAGCTAACCCCCTATCCACCCCCCCACACATTAAGCCAGAATGATACTTCTTATTCGCTTACGCAATCCTCCGATCCATTCCAAATAAACTAGGAGGCGTACTTGCCCTCTTATTCTCCATCATCGTATTATTCATAATACCAATCCTACACACATCAAAACAACGCACAGCTTCATTCCGACCCCCAACTCAAATCTTATTTTGATGCCTATCAGCTAACCTACTTGTACTAACATGAATTGGAGGACAACCAGTTGAAGACCCATTTATCACTATTGGCCAAGCAGCCTCCATCCTATACTTCACAATCCTCCTAGTACTTATCCCCCTTATAGGATTAATTGAAAACAAAATACTAAACCAA????????????????????????????????????????????????????????????????????????????????????????????????????????????????????????????????????????????????????????????????????????????????????????????????????????????????????????????????????????????????????????????????????????????????????????????????????????????????????????????????????????????????????????????????????????????????????????????????????????????????????????????????????????????????????????????????????????????????????????????????????????????????????????????????????????????????????????????????????????????????????????????????????????????????????????????????????????????????????????????????????????????????????????????????????????????????????????????????????????????????????????????????????????????????????????????????????????????????????????????????????????????????????????????????????????????????????????????????????????????????????????????????????????????????????????????????????????????????????????????????????????????????????????????????????????????????????????????????????????????????????????????????????????????????????????????????????????????????????????????????????????????????????????????????????????????????????????????????????????????????????????????????????????????????????????????????????????????????????????????????????????????????? 
Heosemys_spinosa ?????????????????????????????????????????CCTATATTTAATTTTCGGGGCCTGAGCAGGCATAGTAGGTACAGCATTAAGCTTATTGATCCGTGCAGAATTAAGCCAACCAGGAGCTCTCCTAGGGGATGACCAAATCTATAACGTTATTGTTACAGCCCATGCCTTTATTATAATTTTCTTCATGGTTATACCAATCATAATTGGCGGCTTCGGAAACTGACTTGTGCCCTTAATAATTGGAGCACCAGACATAGCATTCCCACGCATAAACAACATAAGCTTTTGACTCCTACCTCCATCACTACTTCTACTCCTAGCCTCATCAGGAGTCGAAGCAGGTGCAGGAACGGGTTGAACCGTATACCCGCCACTAGCTGGAAACCTGGCCCACGCTGGCGCCTCTGTAGATCTAACTATCTTTTCCCTTCACCTAGCTGGTGTGTCATCAATTTTAGGTGCTATCAACTTTATCACCACAGCAATTAACATAAAATCTCCAGCTATATCGCAGTATCAGACCCCTCTATTTGTATGATCTGTACTTATTACAGCTGTTTTATTACTCCTCTCATTACCAGTACTCGCCGCAGGCATTACTATACTACTAACAGACCGAAACCTAAATACAACCTTCTTTGATCCATCAGGAGGGGGAGACCCAATTCTATACCAACACCTAT????????????????????????????????????????????????????????????????????????????????????????????????????????????????????????????????????????????????????????????????????????????????????????????????????????????????????????????????????????????????????????????????????????????????????????????????????????????????????????????????????????????????????????????????????????????????????????????????????????????????????????????????????????????????????????????????????????????????????????????????????????????????????????????????????????????????????????????????????????????????????????????????????????????????????????????????????????????????????????????????????????????????????????????????????????????????????????????????????????????????????????????????????????????????????????????????????????????????????????????????????????????????????????????????????????????????????????????????????????????????????????????????????????????????????????????????????????????????????????????????????????????????????????????????????????????????????????????????????????????????????????????????????????????????????????????????????????????????????????????????????????????????????????????????????????????????ATGACCACAAACCTACGAAAAACTCACCCAATAATAAAAATTATCAACAACTCATTTATTGATCTACCAAGTCCTTCTAACATCTCCGCTTGATGAAACTTCGGCTCACTACTAGGCGCCTGCTTAGTTCTACAAATTATCACTGGAATCTTCTTAGCAATACACTACTCACCAGATATCTCATTAGCATTCTCATCAGTAGCCCATATTACCCGAGATGTACAATACGGATGACTTATCCGCAACATACATGCCAATGGAGCCTCCATCTTCTTTATATGCATTTACCTTCACATTGGCCGAGGACTCTACTACGGCTCATACTTATACAAAGAAACCTGAAACACAGGAATCATCCTGCTATTCCTAACTATAGCCACCGCATTTGTAGGCTATGTCTTACCATGAGGCCAAATATCATTCTGAGGCGCCACCGTCATCACCAACCTACTTTCAGCTACCCCGTACATTGGTAATACTTTAGTACAATGAATTTGAGGAGGATTTTCAGTAGATAACGCCACCCTAACCCGATTCTTTACCTTCCACTTCCTACTACCTTTCACTATCGCTGGCCTTGCAATCGTACATTTACTTTTCCTCCATGAAACCGGATCAAACAATCCAACAGGATTAAACTCAAACGCCGATAAAATTCCATTCCACCCCTATTTCTCATACAAAGACTTACTAGGCCTAATCCTAATACTCACCCTCCTACTTACCCTAGCACTATTCTCCCCAAACCTTCTAGGAGACCCAGACAACTTTACACCAGCTAACCCTCTATCCACCCCTCCACATATCAAGCCAGAATGATACTTTCTATTCGCTTACGCAATCCTCCGATCTATCCCAAATAAACTAGGAGGCGTACTTGCCCTCTTATTCTCCATCCTAGTATTATTCATAATACCAGCCCTACACACATCAAAACAGCGCACATCTTCATTCCGACCAACAACCCAAATTTTATTTTGATGCCTAACAGCCAACCTACTTGTACTAACATGGATCGGAGGACAACCCGTAGAAGACCCATTCATCACTATTGGCCAAGCAGCCTCCATTATATACTTCACAACCCTCCTAGTACTTATACCCATTATAGGATTAATTGAAAACAAAATATTAAACCAA????????????????????????????????????????????????????????????????????????????????????????????????????????????????????????????????????????????????????????????????????????????????????????????????????????????????????????????????????????????????????????????????????????????????????????????????????????????????????????????????????????????????????????????????????????????????????????????????????????????????????????????????????????????????????????????????????????????????????????????????????????????????????????????????????????????????????????????????????????????????????????????????????????????????????????????????????????????????????????????????????????????????????????????????????????????????????????????????????????????????????????????????????????????????????????????????????????????????????????????????????????????????????????????????????????????????????????????????????????????????????????????????????????????????????????????????????????????????????????????????????????????????????????????????????????????????????????????????????????????????????????????????????????????????????????????????????????????????????????????????????????????????????????????????????????????????????????????????????????????????????????????????????????????????????????????????????????????????????????????????????????????????? 
Leucocephalon_yuwonoi ACCCGATGATTTTTTTCTACAAACCATAAAGACATTGGTACCCTATATTTAATTTTTGGGGCCTGAGCAGGTATAGTGGGCACAGCATTAAGTTTACTAATTCGTGCAGAATTAAGCCAACCTGGAGCCCTTCTCGGGGATGACCAAATCTATAACGTCATTGTGACAGCCCATGCCTTCGTTATAATTTTTTTCATGGTTATACCAGTTATAATCGGCGGCTTTGGAAATTGACTTGTGCCCTTAATAATTGGAGCGCCAGATATGGCATTCCCACGCATAAACAACATAAGCTTTTGACTTCTACCTCCATCGCTACTTCTACTCCTAGCCTCATCAGGAATTGAAGCAGGCGCAGGCACAGGATGAACAGTATATCCGCCACTAGCTGGAAATTTAGCCCACGCCGGTGCCTCTGTAGATCTAACTATTTTTTCCCTCCACCTAGCTGGCGTATCATCAATTTTAGGTGCCATTAACTTTATCACCACAGCAATTAACATAAAATCCCCGGCTATATCACAGTACCAAACACCTTTATTCGTGTGATCAGTACTTATTACAGCCATCCTTCTACTTCTTTCACTACCAGTACTTGCCGCAGGTATCACTATACTACTTACAGACCGCAACCTAAATACAACCTTCTTTGATCCTTCAGGCGGAGGAGATCCAATTTTATACCAACACCTATTTTGATTCTTTGGTCACCCTGAAGTATATATCTTAATCCTACCTGGATTTGGCATAATCTCACATATTGTCACCTACTATGCTGGTAAAAAAGAACCATTTGGGTATATAGGAATAGTATGAGCAATAATATCTATTGGCTTCCTGGGCTTTATG?????????????????????????????????????????????????????????????????????????????????????????????????????????????????????????????????????????????????????????????????????????????????????????????????????????????????????????????????????????????????????????????????????????????????????????????????????????????????????????????????????????????????????????????????????????????????????????????????????????????????????????????????????????????????????????????????????????????????????????????????????????????????????????????????????????????????????????????????????????????????????????????????????????????????????????????????????????????????????????????????????????????????????????????????????????????????????????????????????????????????????????????????????????????????????????????????????????????????????????????????????????????????????????????????????????????????????????????????????????????????????????????????????????????????????????????????????????????????????????????????????????????????????????????????????????????????????ATGACTACAAACCTACGAAAAACCCATCCAATAATAAAAATTATCAACAATTCATTTATCGACCTTCCAAGTCCTTCCAATATCTCCTCCTGATGAAACTTCGGATCACTACTAGGTACCTGCCTAATTCTACAAATCACCACAGGAATCTTCCTGGCAATACACTATTCACCAGACATCTCACTAGCATTCTCATCAGTATCCCATATCACCCGAGACGTACAGTATGGATGACTTATCCGCAACATACATGCCAACGGAGCCTCCATCTTCTTCATATGTATTTACCTTCACATTGGTCGAGGACTTTACTACGGTTCATACTTATATAAAGAAACCTGAAACACAGGAATTATCCTCCTATTACTAACTATAGCCACTGCCTTCGTAGGTTACGTACTACCATGAGGCCAAATATCATTCTGAGGCGCCACCGTTATCACCAACCTACTCTCAGCCACTCCTTACATTGGCAACACTTTAGTACAGTGAATTTGAGGGGGATTCTCAGTAGACAGCGCCACTTTAACTCGATTCTTTACCTTTCACTTTCTACTACCCTTCGCCATCATAGGCTTAGCAATCGTACACCTACTATTTCTTCACGAAACTGGATCAAACAACCCAACAGGATTAAACTCAAACACCGACAAAATTCCCTTCCATCCATATTTTTCGTACAAAGACTTACTAGGACTAATCCTCATACTTACCCTCATACTAGTCCTAGCATTATTTTCTCCAAACCTTCTAGGTGACCCAGACAACTTCACACCAGCTAACCCCCTATCCACCCCTCCACATATTAAACCAGAATGATACTTCCTATTCGCCTACGCAATCCTTCGATCTATCCCAAACAAACTTGGGGGCGTGCTCGCCCTATTATTCTCCATCCTTGTACTATTCACCACGCCAATCCTACACACATCAAAACAACGTACAACCTCATTCCGACCACTGACCCAAACATTATTCTGATGCCTAACAGCTAACTTACTTGTACTCACATGAATTGGAGGGCAACCAGTCGAAAATCCATTCATTACCATCGGCCAAGTAGCCTCTATTCTTTACTTCACAATCCTATTAGTACTCATACCAACTATGGGGTTAATTGAAAACAAAATACTAAACCAA????????????????????????????????????????????????????????????????????????????????????????????????????????????????????????????????????????????????????????????????????????????????????????????????????????????????????????????????????????????????????????????????????????????????????????????????????????????????????????????????????????????????????????????????????????????????????????????????????????????????????????????????????????????????????????????????????????????????????????????????????????????????????????????????????????????????????????????????????????????????????????????????????????????????????????????????????????????????????????????????????????????????????????????????????????????????????????????????????????????????????????????????????????????????????????????????????????????????????????????????????????????????????????????????????????????????????????????????????????????????????????????????????????????????????????????????????????????????????????????????????????????????????????????????????????????????????????????????????????????????????????????????????????????????????????????????????????????????????????????????????????????????????????????????????????????????????????????????????????????????????????????????????????????????????????????????????????????????????????????????????????????????? 
Mauremys_annamensis ??????????????????ACAAATCATAAAGATATTGGCACCCTATATTTGATTTTCGGGGCCTGAGCAGGTATAGTAGGCACAGCATTAAGTTTATTAATCCGTGCAGAATTGAGCCAACCTGGAGCCCTCCTAGGGGACGACCAAATCTATAATGTCATCGTTACAGCCCATGCCTTTGTCATAATTTTCTTCATGGTTATACCTGTCATAATCGGCGGCTTTGGAAACTGACTTGTACCTTTAATAATTGGAGCGCCAGACATGGCATTCCCGCGTATAAATAATATAAGCTTTTGACTTCTACCACCATCCCTGCTTTTACTTCTAGCCTCCTCGGGAATTGAAGCAGGAGCAGGCACAGGCTGAACTGTATATCCCCCATTAGCTGGAAACCTGGCCCATGCTGGCGCCTCTGTAGATCTAACTATCTTTTCCCTCCACTTGGCTGGTGTGTCATCAATTTTAGGGGCCATCAACTTTATCACCACAGCAATTAATATAAAATCACCAGCTATATCACAATACCAGACACCTTTATTTGTGTGGTCAGTACTTATCACAGCTGTCCTATTACTACTTTCACTGCCAGTACTCGCCGCAGGTATCACTATACTACTTACAGACCGAAATCTAAATACAACCTTCTTCGACCCTTCGGGAGGAGGAGACCCAATTTTATACCAACACCTATTTTGATTTTTTGGTCACCCT????????????????????????????????????????????????????????????????????????????????????????????????????????????????????????????????????????GCTT?AGCCCTAAACCTAGATA?TTTAAGACACAAAAATATCCGCCAGAGAACTACGAGCA?AAACGCTTAAAACTCTAAGGACTTGGCGGTACCTCAAACCCCCCTAGAGGAGCCTGTTCTAC?AATCGATAATCCACGATCCACCTCACCATCTCTTGC?CAATCCCGCCTATATACCACCGTCACCAGCTTACCCCCTGAGGGTTAT?AAAAGTAAGCAAAATAACTAAAA???ACAGTTAACAAGTCAGGTCAAGGTGTAGCTTATTGAGATGGGAAGAAATGGGCTACATTTTCTATATTAGAAATAAATTTACGGAAAGGAACTATGAAATA?AGTCCCACAAGTAGGATTTAGCAGTAAACCGGGATTATGAGCGCCCAATTTAAGTCGGTCCTGAGGTGC????????????????????????????????????????????????????????????????????????????????????????????????????????????????????????????????????????????????????????????????????????????????????????????????????????????????????????????????????????????????????????????????????????????????????????????????????????????????????????????????????????????????????????????????????????????????????????????????????????????????????????????????????????????????????????????????????????????????????????????????????????????????????????????????????????????????????????????????????????????????????????????????????????????????????????????ATGACCACAAACCTACGAAAAACTCACCCAATAGTAAAAATTATCAACAACTCATTCATCGACCTCCCAAGCCCTTCTAATATCTCTGCTTTATGAAACTTTGGATCACTACTAGGCACCTGCCTAATCCTACAAATCATGACCGGAATCTTCCTAGCAATACACTACTCACCAGACATCTCACTAGCATTCTCATCAGTAGCCCATATTACCCGAGACGTACAATACGGATGACTTATCCGCAATATACATGCCAACGGGGCCTCCATCTTCTTCATATGCATCTACCTCCACATTGGTCGAGGGCTTTACTATGGCTCATACTTATACAAAGAAACCTGAAACACAGGAATCATCCTATTATTCCTAACCATAGCCACTGCATTCGTAGGCTACGTCCTACCATGAGGCCAAATATCATTCTGGGGCGCCACTGTCATCACCAACCTACTCTCAGCCACCCCTTACATTGGCAACACCCTTGTACAATGAATTTGAGGAGGATTCTCAGTAGACAATGCCACCCTAACCCGATTCTTCACCTTTCACTTCCTACTCCCCTTCGCCATTGCCGGCTTAGCAGCCGTACATTTACTCTTCCTCCACGAAACCGGATCAAACAATCCTACCGGATTAAACTCAAACGCCGACAAAATCCCCTTCCACCCCTACTTCTCATACAAAGACCTATTAGGTCTCATCTTAATGCTCACCCTTCTTTTAATCCTAGCATTATTCTCCCCAAATCTTCTAAGCGACCCAGACAACTTCACACCAGCCAACCCCCTATCCACTCCCCCCCACATCAAACCAGAATGATACTTCCTCTTCGCCTACGCAATCCTCCGATCCATCCCAAACAAACTAGGAGG[AC]GTACTTGCCCTTCTAGCCTCTATCCTTGTACTATTTATAATGCCAACCTTACACACATCAAAACAACGTACAGCTTCATTCCGACCATTGACCCAAACCCTATTCTGATGCCTAACAGCCGATCTACTAGTACTTACATGAATCGGGGGGCAACCAGTCGAAAATCCATTCATCACCATTGGTCAAACAGCCTCTATCCTATACTTTATAATCCTCCTGACACTTATACCCCTCATAGGACTAATTGAAAACAAAATACTAACCAAA????????????????????????????????????????????????????????????????????????????????????????????????????????????????????????????????????????????????????????????????????????????????????????????????????????????????????????????????????????????????????????????????????????????????????????????????????????????????????????????????????????????????????????????????????????????????????????????????????????????????????????????????????????????????????????????????????????????????????????????????????????????????????????????????????????????????????????????????????????????????????????????????????????????????????????????????????????????????????????????????????????????????????????????????????????????????????????????????????????????????????????????????????????????????????????????????????????????????????????????????????????????????????????????????????????????????????????????????????????????????????????????????????????????????????????????????????????????????????????????????????????????????????????????????????????????????????????????????????????????????????????????????????????????????????????????????????????????????????????????????????????????????????????????????????????????????????????????????????????????????????????????????????????????????????????????????????????????????????????????????????????????????? 
Mauremys_caspica ??????????????????ACAAATCATAAAGATATTGGCACCTTATATTTAATTTTCGGGGCCTGAGCAGGTATAGTAGGCACAGCATTAAGTTTGTTAATCCGTGCAGAATTAAGCCAACCTGGAGCCCTCCTAGGGGACGACCAAATCTATAATGTTATCGTTACAGCCCATGCCTTTATCATAATTTTCTTCATGGTTATACCTGTTATAATCGGTGGCTTTGGAAACTGACTTGTACCCTTAATAATCGGGGCGCCAGATATGGCATTCCCACGTATAAACAATATAAGCTTCTGACTTCTACCACCGTCCCTACTTTTACTTCTGGCCTCCTCAGGAGTTGAAGCAGGCGCAGGCACAGGCTGAACTGTGTATCCACCATTAGCTGGAAACCTAGCCCACGCTGGCGCCTCTGTAGATCTAACTATCTTTTCCCTCCACCTAGCCGGTGTATCATCAATTTTAGGGGCCATCAACTTTATCACCACAGCAATTAACATAAAATCTCCAGCTATATCACAATACCAAACACCTTTATTTGTATGATCAGTACTTATCACAGCCGTCCTATTATTACTTTCACTCCCAGTACTTGCCGCAGGTATTACTATACTACTCACAGACCGAAACCTAAATACAACCTTCTTCGACCCTTCGGGAGGAGGGGATCCAATTTTATACCAACACCTATTTTGATTTTTTGGTCACCCT????????????????????????????????????????????????????????????????????????????????????????????????????????????????????????????????????????GCTT?AGCCCTAAACTTAGATA?TTTAATACACAAAAATATCCGCCAGAGAACTACGAGCA?AAACGCTTAAAACTCTAAGGACTTGGCGGTACCTCAAACCCCCCTAGAGGAGCCTGTTCTAT?AATCGATAATCCACGATCCACCTCACCATCTCTTGC?TAATCCCGCCTATATACCACCGTCACCAGCCTACCCCATGAGGG?CAT?AAAAGTAAGCAAAATAACTAAAA???ACAGTTAACAAGTCAGGTCAAGGTGTAGCTTATTGAGATGGGAAGAAATGGGCTACATTTTCTATACTAGAAATAAATTTACGGAAGGAAACTATGAAATA?AGTCCCACAAGTAGGATTTAGCAGTAAACCGGGATCATGAACGCCCAATTTAAGCCGGTCCTGAGGTGC?ATCGACTGGGATCAATTGTGCTTCCTACAGCCCCTGGGCTCTGGGGGCTTTGGGTCTGTCTACAAGGCCACCTACCGTGGGGAGACAGTGGCTGTGAAACAGGTGAAGAAGTGCAGCAAGAACCGGCTGGCATCACGGCAAAGTTTCTGGGCTGAGCTGAATGTGGCCCGCCTACACCATGACAATGTGGTACGTGTTGTAGCTGCCAGCACATGTGCCCCTGCCAGCCAAGACAGCCTGGGCACCATCATAATGGAATACGCGGGCCGCACTACCCTGCACCATGTCATCTATGGCACTGGCTGCCTGCAGGGAAAGGGAGAGGATGATGGGGGTGGATGTGGCAGAGAACCCCTAAGCATAGCTGAGTCCCTGGGTTATTGCTCTGACATTGTGACTGGCTTAGCCTTCCTCCACTCACAGTGCATTGTGCATCTGGACCTGAAGCCTGCTAATGTGTTCATCACCGAGCAGGGGGTGTGTAAGATTGGAGACTTTGGGTGCTCCCAAAAGCTGGAGGATAGTGTGTCTCCAGGTCCCCAGCTTTACCAGCAGGGGGGCACATATACCCACCGTGCCCCTGAGCTCCTGAAAGGGGAGCA?ATGACCACAAATCTACGAAAAACTCACCCAATAATAAAAATTATCAACAACTCATTCATTGACCTCCCAACCCCTTCTAATATCTCTGCTTTATGAAACTTCGGATCACTACTAGGCACCTGCCTAATCCTACAAATCACTACCGGAATCTTCCTAGCAATACACTACTCACCAGACATCTCACTAGCATTCTCATCAGTAGCCCATATCACCCGAGACGTACAATACGGATGACTTATCCGCAATATACATGCCAACGGGGCCTCTATCTTCTTCATATGCATTTACCTCCACATTGGCCGAGGACTTTATTATGGCTCATATTTATACAAAGAAACCTGAAACACAGGAATCATCCTACTATTCCTAACCATAGCCACTGCATTCGTAGGCTACGTCCTACCATGAGGCCAAATATCATTCTGAGGTGCCACTGTCATCACCAACCTACTCTCAGCCACCCCCTACATCGGTAACACCCTTGTACAGTGAATCTGAGGGGGATTCTCAGTAGATAATGCCACCCTAACCCGATTCTTTACCTTTCACTTCCTACTCCCCTTCGCCATTGCCGGTTTAGCAACCGTACATTTACTTTTCCTTCACGAAACCGGATCAAACAACCCAACAGGATTAAACTCAAACGCTGACAAAATCCCCTTCCACCCCTACTTCTCGTACAAAGACTTACTAGGCCTCATCCTAATACTCACCCTTCTACTAATCCTAGCATTATTCTCCCCAAATCTCCTAGGAGACCCAGACAACTTCACACCAGCTAACCCTCTATCTACTCCCCCCCACATCAAACCAGAATGATACTTCCTCTTTGCCTACGCAATCCTCCGATCTATTCCAAACAAACTAGGAGGTGTACTCGCCCTTCTAGCCTCTATCCTTGTACTATTCATAATGCCAACCTTACACACATCAAAACAACGTTCAACTTCATTCCGACCACTGACCCAAACCCTATTCTGATGTTTAACAGCTGATCTGCTAATTCTCACATGAATTGGGGGACAACCAGTCGAAGATCCATTTATCACCATCGGCCAAACAGCCTCCATCCTATACTTCATAATCCTCCTGACACTTATACCCCTCATAGGATTAATTGAAAACAAAATACTAAACCAA?CAAGACCTGGATGACTATTTGAATGGCCCCTTCACTGTGGTGGTGAAGGAGTCTTGTGATGGGATGGGAGATGTCAGTGAGAAGCATGGAAGTGGACCACCTGTCCCTGAGAAGGCAGTTCGATTTTCTTTCACCCTCATGAACATCAGTATAGCTCATGGTAATGAAAATATAAGGATCTTTGAAGAAGTCAAGCCCAATTCAGAGCTGTGTTGCAAGCCCTTGTGCCTTATGCTGGCCGATGAATCAGACCATGAGACTCTGACAGCCATCCTGAGCCCTCTCATAGCAGAAAGAGAGACCATGAAAAGCAGCGTTTTGCTTCTTGAAATGGGAGGCATCCTCAGAACATTCAAATTCATCTTTAGGGGTACAGGTTATGATGAGAAACTTGTCCGTGAAGTGGAAGGCCTTGAAGCCTCAGGCTCTACTTACATCTGCACTCTTTGTGATGCAACTCGCCTGGAAGCATCTCAGAACTTGGTCCTCCACTCCATAACAAGAAGTCATGCTGAAAACCTGGAGCGCTATGAGGTATGGAGGTCCAACCCATATAATGAATCTGTTGATGAGTTACGTGACAGAGTGAAGGGTGTTTCTGCCAAACCTTTCATTGAGACTGTTCCTTCCATAGATGCACTG?????????????????????????????????????????????????????????????????????????????????????????????????????????????????????????????????????????????????????????????????????????????????????????????????????????????????????????????????????????????????????????????????????????????????????????????????????????????????????????????????????????????????????????????????????????????????????????????????????????????????????????????????????????????????????????????????????????????????????????????????????????????????????????????????????????????????????????????????????????????????????????????????????????????????????????????????????????????????????????????????????????????? 
Mauremys_japonica ??????????????????ACAAATCATAAAGATATTGGCACCTTATATTTAATTTTTGGGGCCTGAGCAGGTATAGTAGGCACAGCATTAAGTTTATTAATCCGCGCAGAATTAAGCCAACCGGGGGCCCTCCTAGGGGACGACCAAATCTATAATGTTATCATTACAGCCCATGCCTTTATTATAATTTTCTTCATGGTTATACCCATTATAATCGGCGGCTTTGGAAACTGACTTGTGCCACTAATAATTGGGGCGCCAGATATGGCATTCCCACGTATAAACAATATAAGCTTCTGGCTTCTACCACCATCCCTACTTTTACTTCTAGCCTCCTCAGGAATTGAAGCAGGCGCAGGCACAGGCTGAACTGTGTACCCGCCATTAGCTGGAAACCTGGCCCACGCTGGTGCCTCTGTAGATTTAACTATCTTTTCCCTTCACCTAGCAGGTGTGTCATCAATTTTAGGGGCCATCAACTTTATCACCACAGCAATTAACATAAAATCTCCAGCTATATCACAGTACCAAACACCTTTATTTGTATGATCCGTACTTATCACAGCCGTCCTATTACTACTCTCACTACCAGTACTCGCCGCAGGTATTACTATACTACTCACAGACCGAAACCTAAATACAACCTTCTTCGACCCTTCAGGGGGAGGGGACCCAATTTTATACCAACACCTGTTTTGATTTTTTGGTCACCCT????????????????????????????????????????????????????????????????????????????????????????????????????????????????????????????????????????GCTT?GGCCCTAAACTCAGATA?TTTAATACACAAAAATATCCGCCAGAGAACTACGAGCA?AAACGCTTAAAACTCTAAGGACTTGGCGGTACCTCAAACCCCCCTAGAGGAGCCTGTTCTAT?AATCGATAATCCACGATCCACCTCACCATCTCTTGC?TAATCCCGCCTATATACCACCGTCACCAGCTCACCTCATGAGAGTAA??AAAAGTAAGCAAAATAACTAAAA????CAGTTAACAAGTCAGGTCAAGGTGTAGCTTATTGAGATGGGAAGAAATGGGCTACATTTTCTATACTAGAAATAAACTTACGGAAAGGAGCTATGAAACA?AGTCCCACAAGTAGGATTTAGCAGTAAACCGGGATCATGAATACCCAATTTAAGTCGGTCCTGAGGTGC????????????????????????????????????????????????????????????????????????????????????????????????????????????????????????????????????????????????????????????????????????????????????????????????????????????????????????????????????????????????????????????????????????????????????????????????????????????????????????????????????????????????????????????????????????????????????????????????????????????????????????????????????????????????????????????????????????????????????????????????????????????????????????????????????????????????????????????????????????????????????????????????????????????????????????????ATGACCGTAAATCTACGAAAAACTCACCCATTATTAAAAATCATCAACAACTCATTCATCGATCTCCCAAGCCCCTCTAACATCTCTGCTCTATGAAACTTCGGATCACTACTAGGCACCTGCCTAATCCTACAAATCATTACCGGAATCTTCCTAGCAATACACTACTCACCAGACATCTCACTAGCATTCTCATCAGTAGCCCATATTACCCGAGACGTACAATACGGATGACTTATCCGCAATATACATGCCAACGGGGCCTCCATCTTCTTCATATGCATTTACCTCCACATCGGCCGAGGACTGTACTATGGCTCATACTTATACAAAGAAACATGAAACACAGGAATTATCCTACTATTCCTAACTATAGCCACTGCATTCGTAGGTTACGTCCTACCATGAGGCCAAATATCATTCTGAGGCGCCACTGTCATCACCAACCTACTCTCAGCCACCCCTTACATTGGTAGCACCCTTGTACAATGAATTTGAGGAGGATTCTCAGTAGACAATGCCACCCTAACCCGATTCTTCACCTTTCACTTTCTTCTCCCTTTTGCCATCGCCGGCTTAGCAGCTGTACATTTACTCTTCCTCCACGAAACCGGATCAAACAACCCAATAGGATTAAACTCGAACGCTGACAAAATCCCTTTCCACCCCTACTTCTCATACAAAGACTTACTAGGCCTCATCTTAATACTTACCCTCCTACTCATCCTAGTATTGTTCTCCCCAAATCTCCTAGGTGACCCAGATAACTTCACACCAGCTAATCCATTATCCACTCCCCCCCACATTAAACCAGAATGATACTTCCTCTTCGCCTATGCAATCCTCCGATCTATCCCAAACAAACTAGGAGGCGTACTTGCCCTTATAGCCTCTATCCTTGTACTATTCATAATGCCAATCCTACACACATCAAAACAACGTACAGCCTCATTCCGACCCCTCACCCAAACCTTATTCTGGTGCCTAACAGCTGATCTACTAGTACTCACATGAATCGGAGGACAACCAGTCGAAGATCCATTTATCACCATCGGCCAAGCAGCCTCTATCCTATACTTTATAACCCTCCTAACTCTTATACCCCTCATAGGATTAATTGAAAATAAAATACTAAACCAA????????????????????????????????????????????????????????????????????????????????????????????????????????????????????????????????????????????????????????????????????????????????????????????????????????????????????????????????????????????????????????????????????????????????????????????????????????????????????????????????????????????????????????????????????????????????????????????????????????????????????????????????????????????????????????????????????????????????????????????????????????????????????????????????????????????????????????????????????????????????????????????????????????????????????????????????????????????????????????????????????????????????????????????????????????????????????????????????????????????????????????????????????????????????????????????????????????????????????????????????????????????????????????????????????????????????????????????????????????????????????????????????????????????????????????????????????????????????????????????????????????????????????????????????????????????????????????????????????????????????????????????????????????????????????????????????????????????????????????????????????????????????????????????????????????????????????????????????????????????????????????????????????????????????????????????????????????????????????????????????????????????????? 
Mauremys_leprosa ??????????????????ACAAATCATAAAGATATTGGCACCTTATACTTGATTTTCGGGGCCTGAGCAGGTATAGTAGGCACAGCATTAAGTTTGTTAATTCGTGCAGAATTAAGCCAACCTGGAGCTCTTCTAGGAGACGACCAAATCTATAATGTTATCGTTACAGCCCATGCCTTTATCATAATTTTCTTCATGGTTATACCTGTTATAATTGGTGGCTTTGGAAACTGACTTGTACCCTTAATAATTGGGGCACCAGATATGGCATTCCCACGTATAAACAATATAAGCTTCTGACTTCTACCACCATCCTTACTTTTACTTCTAGCCTCCTCTGGAATTGAAGCAGGCGCAGGCACAGGCTGAACTGTGTATCCACCATTAGCTGGAAACCTGGCCCACGCTGGCGCCTCTGTAGATCTAACTATTTTTTCTCTCCATCTAGCTGGTGTGTCATCAATTTTAGGGGCCATTAACTTTATCACCACAGCAATTAACATAAAATCTCCAGCTATATCACAATACCAAACACCTTTATTTGTATGATCAGTACTTATTACAGCCGTCCTATTATTACTCTCACTACCAGTACTCGCCGCAGGTATTACTATATTACTCACAGACCGAAACCTAAATACAACCTTCTTCGACCCTTCAGGAGGAGGGGACCCAATTTTATATCAACACCTATTTTGATTTTTTGGTCACCCT????????????????????????????????????????????????????????????????????????????????????????????????????????????????????????????????????????GCTT?AGCCCTAAACTTAGATA?TTTGACATACAAAAATATCCGCCAGAGAACTACGAGCA?AAACGCTTAAAACTCTAAGGACTTGGCGGTACCTCAAACCCCCCTAGAGGAGCCTGTTCTAT?AATCGATAATCCACGATCCACCTCACCATCTCTTGC?CAGTACCGCCTATATACCACCGTCATCAGCTTACCCCATGAGGG?TGT?AAAAGTAAGCAAAATAACTAAAA???ACAGTTAACAAGTCAGGTCAAGGTGTAGCTTACCGAGATGGGAAGAAATGGGCTACATTTTCTACACTAGAAATAAATTTACGGAAAGGAACTATGAAATA?AGTCCCACAAGTAGGATTTAGCAGTAAACCGGGATCACGAACGCCCAATTTAAGTCGGTCCTGAGGTGC?ATCGACTGGGATCAATTGTGCTTCCTACAGCCCCTGGGCTCTGGGGGCTTTGGGTCTGTCTATAAGGCCACCTACCGTGGGGAGACAGTGGCTGTGAAACAGGTGAAGAAGTGCAGCAAGAACCGGCTGGCATCACGGCAAAGTTTCTGGGCTGAGCTGAATGTGGCCCGCCTACACCATGACAATGTGGTACGTGTTGTAGCTGCCAGCACATGTGCCCCTGCCAGCCAAGACAGCCTGGGCACCATCATAATGGAATACGCGGGCCGCACTACCCTGCACCATGTCATCTATGGCACTGGCTGCCTGCAGGGAAAGGGAGAGGATGATGGGGGTGGATGTGGCAGAGAACCCCTAAGCATAGCTGAGTCCCTGGGTTATTGCTCTGACATTGTGACTGGCTTAGCCTTCCTCCACTCACAGTGCATTGTGCATCTGGACCTGAAGCCTGCTAATGTGTTCATCACCGAGCAGGGGGTGTGTAAGATTGGAGACTTTGGGTGCTCCCAAAAGCTGGAGGATAGTGTGTCTCCAGGTCCCCAGCTTTACCAGCAGGGGGGCACATATACCCACCGTGCCCCTGAGCTCCTGAAAGGGGAGCA?ATGACCGTAAATCTACGAAAAACTCACCCAATAGTAAAAATTATCAACAACTCATTCATTGACCTCCCAAGCCCTTCCAATATCTCTGCTTTATGAAACTTTGGATCACTACTAGGCGCCTGCCTAATCTTACAAATCATTACTGGAATCTTCCTAGCAATACACTACTCACCAGATATCTCACTAGCATTCTCATCAGTAGCCCATATCACCCGAGACGTACAATACGGATGGCTCATCCGCAATATACATGCTAACGGGGCCTCCATCTTCTTCATATGCATCTACCTCCACATTGGTCGAGGACTTTACTATGGCTCATACTTATATAAAAAAACCTGAAACACCGGAATCATCCTACTATTCCTAACTATAGCTACTGCATTCGTAGGTTACGTCTTACCATGAGGCCAGATATCATTCTGAGGCGCCACTGTCATCACCAATTTACTCTCAGCCACCCCTTACATTGGCAACACCCTTGTACAATGAATCTGAGGGGGATTCTCAGTAGACAATGCTACCCTAACCCGATTCTTCACCTTTCACTTCCTACTCCCCTTCGCCATTGCCGGTTTAGCAGCCGTACATTTACTCTTCCTTCACGAAACCGGATCAAATAATCCAACAGGATTAAACTCAAACGCTGATAAAATCCCCTTCCACCCCTACTTCTCATACAAAGACTTATTAGGCCTCATCTTAATACTCACCATCCTATTAATCCTAGCATTATTCTCCCCAAATCTCCTAGGAGACCCAGACAACTTCACACCAGCTAACCCATTATCCACTCCCCCCCACATCAAACCAGAATGATACTTTCTATTCGCCTACGCAATCCTCCGATCCATCCCAAACAAATTGGGAGGCGTACTTGCCCTTCTAGCCTCTATCCTCGTACTATTTACAATGCCAACCTTACACACATCAAAACAACGTTCATCCTCATTCCGACCATTAACCCAAACTCTGTTCTGATGCTTGACAGCTGATCTACTAGTACTTACATGAATCGGAGGGCAACCAGTCGAAGATCCATTTATCACTATCGGCCAAGCAGCCTCTATCCTATACTTCACAATCCTCCTAACACTTATACCCCTCATAGGACTGATTGAAAACAAAATACTAAACCAA?CAAGACCTGGATGACTATTTGAATGGCCCCTTCACTGTGGTGGTGAAGGAGTCTTGTGATGGGATGGGAGATGTCAGTGAGAAGCATGGAAGTGGACCACCTGTCCCTGAGAAGGCAGTTCGATTTTCTTTCACCCTCATGAACATCAGTATAGCTCATGGTAATGAAAATATAAGGATCTTTGAAGAAGTCAAGCCCAATTCAGAGCTGTGTTGCAAGCCCTTGTGCCTTATGCTGGCCGATGAATCAGACCATGAGACTCTGACAGCCATCCTGAGCCCTCTCATAGCAGAAAGAGAGACCATGAAAAGCAGCGTTTTGCTTCTTGAAATGGGAGGCATCCTCAGAACATTCAAATTCATCTTTAGGGGTACAGGTTATGATGAGAAACTTGTCCGTGAAGTGGAAGGCCTTGAAGCCTCAGGCTCTACTTACATCTGCACTCTTTGTGATGCAACTCGCCTGGAAGCATCTCAGAACTTGGTCCTCCACTCCATAACAAGAAGTCATGCTGAAAACCTGGAGCGCTATGAGGTATGGAGGTCCAACCCATATAATGAATCTGTTGATGAGTTACGTGACAGAGTGAAGGGTGTTTCTGCCAAACCTTTCATTGAGACTGTTCCTTCCATAGATGCACTG?????????????????????????????????????????????????????????????????????????????????????????????????????????????????????????????????????????????????????????????????????????????????????????????????????????????????????????????????????????????????????????????????????????????????????????????????????????????????????????????????????????????????????????????????????????????????????????????????????????????????????????????????????????????????????????????????????????????????????????????????????????????????????????????????????????????????????????????????????????????????????????????????????????????????????????????????????????????????????????????????????????????? 
Mauremys_mutica  ACCCGTTGATTTTTTTCTACAAACCACAAAGACATTGGCACCCTATATTTGATTTTCGGGGCCTGAGCAGGTATAGTAGGCACAGCATTAAGTTTATTAATCCGTGCAGAATTGAGCCAACCTGGAGCCCTCCTAGGGGACGACCAAATCTATAATGTCATCGTTACAGCCCATGCCTTTGTCATAATTTTCTTCATGGTTATACCTGTCATAATCGGCGGCTTTGGAAACTGACTTGTACCTTTAATAATTGGCGCGCCAGACATGGCATTCCCGCGTATAAACAATATAAGCTTTTGACTTCTACCACCATCCCTGCTTTTACTTCTAGCCTCCTCGGGAATTGAAGCAGGAGCAGGCACAGGCTGAACTGTATATCCCCCATTAGCTGGAAACCTGACCCATGCTGGCGCCTCTGTAGATCTAACTATCTTTTCCCTCCACTTGGCTGGTGTGTCATCAATTCTAGGGGCCATCAACTTTATCACCACAGCAATTAATATAAAATCACCAGCCATATCACAATACCAAACACCTTTATTTGTGTGGTCAGTACTTATCACAGCTGTTCTGTTACTACTTTCACTGCCAGTACTCGCCGCAGGTATCACTATACTACTTACAGACCGAAATCTAAATACAACCTTCTTCGACCCTTCGGGGGGAGGAGACCCAATTTTATACCAACACCTATTTTGATTCTTTGGCCATCCTGAAGTATATATTCTAATCCTGCCAGGGTTTGGCATGATCTCACATATTGTTACCTATTACGCCGGTAAAAAAGAACCATTTGGGTATATGGGCATAGTTTGAGCAATAATATCTATTGGGTTCCTAGGTTTTATT?GCTT?GGCCCTAAACTTAGATA?TTTAATACACAAAAATATCCGCCAGAGAACTACGAGCA?AAACGCTTAAAACTCTAAGGACTTGGCGGTACCTCAAACCCCCCTAGAGGAGCCTGTTCTAT?AATCGATAATCCACGATCCACCTCACCATCTCTTGC?CAACCCCGCCTATATACCACCGTCACCAGCTTACCCCATGAGGGATAT?AAAAGTAAGCAAAATAACCAAAA???ACAGTTAACAAGTCAGGTCAAGGTGTAGCTTATTGAGATGGGAAGAAATGGGCTACATTTTCTACATTAGAAATAAATTTACGGAAGGGAACTATGAAATA?ACTCCCATAAGTAGGATTTAGCAGTAAACCAGGATCATGAATGCCTAATTTAAGTCGGTCCTGAGGTAC????????????????????????????????????????????????????????????????????????????????????????????????????????????????????????????????????????????????????????????????????????????????????????????????????????????????????????????????????????????????????????????????????????????????????????????????????????????????????????????????????????????????????????????????????????????????????????????????????????????????????????????????????????????????????????????????????????????????????????????????????????????????????????????????????????????????????????????????????????????????????????????????????????????????????????????ATGACCACAAACCTACGAAAAACTCATCCAATAATAAAAATTATTAATAACTCATTCATCGACCTCCCAAGCCCCTCTAACATCTCTGCTTTATGAAACTTCGGATCACTACTAGGTACCTGCCTAATCCTACAAATCATTACCGGAATCTTCCTAGCAATACACTACTCACCAGACATCTCACTAGCATTCTCATCAGTAGCCCATATTACCCGAGACGTACAATACGGATGACTTATCCGCAATATACATGCCAACGGAGCCTCCATCTTCTTCATATGTCTCTATCTCCACATTGGTCGAGGACTTTACTATGGCTCATACTTATATAAAGAAACCTGAAACACAGGAATCATCCTACTATTCCTAACTATAGCTACTGCATTCGTAGGCTACGTCCTACCATGGGGTCAAATATCATTCTGAGGCGCCACTGTCATCACCAACCTACTCTCAGCCACCCCTTACATTGGTAACACCCTCGTACAATGAATTTGAGGGGGGTTCTCAGTAGACAATGCCACCCTAACCCGATTCTTTACCTTTCATTTTCTACTCCCCTTCACTATTGCCGGCTTAGCAGCCGTACATTTACTCTTCCTCCACGAAACCGGATCAAACAATCCTACCGGATTAAACTCAAACGCCGACAAAATCCCCTTCCATCCCTACTTCTCATACAAAGACCTACTAGGCCTCATCTCAATACTCACCCTTCTTTTAATCCGAGCATTATTCTTCCCGAACCTTCTAGGCGACCCAGACAACTTCACACCAGCTAACCCCCTATCCACTCCCCCCCACATCAAACCAGAGTGATACTTCCTATTCGCCTACGCAATCCTCCGATCCATCCCAAACAAATTAGGAGGCGTACTTGCCCTTCTAGCCTCTATCCTTGTACTATTCATAATGCCAACCTTACATACATCAAAACAACGTACAGCTTCATTTCGACCACTGACCCAAACCCTATTCTGATGTCTAACAGCCGATCTACTAGTACTTACATGAATCGGAGGACAACCAGTCGAAAACCCATTTATCACCATCGGTCAAACAGCCTCTATCCTATACTTCATAATCGTCCTAACACTTATACCCCTCATGGGACTAATCGAAAACAAAATACTAAACCAA????????????????????????????????????????????????????????????????????????????????????????????????????????????????????????????????????????????????????????????????????????????????????????????????????????????????????????????????????????????????????????????????????????????????????????????????????????????????????????????????????????????????????????????????????????????????????????????????????????????????????????????????????????????????????????????????????????????????????????????????????????????????????????????????????????????????????????????????????????????????????????????????????????????????????????????????????????????????????????????????????????????????????????????????????????????????????????????????????????????????????????????????????????????????????????????????????????????????????????????????????????????????????????????????????????????????????????????????????????????????????????????????????????????????????????????????????????????????????????????????????????????????????????????????????????????????????????????????????????????????????????????????????????????????????????????????????????????????????????????????????????????????????????????????????????????????????????????????????????????????????????????????????????????????????????????????????????????????????????????????????????????????? 
Mauremys_reevesii ACCCGCTGATTTTTTTCTACAAACCACAAAGACATTGGCACCCTATATTTGATTTTCGGGGCCTGAGCAGGTATAGTAGGCACAGCATTAAGTTTATTAATCCGCGCAGAATTAAGCCAACCTGGAGCCCTCCTAGGGGACGACCAAATCTATAATGTTATCGTTACAGCCCATGCCTTTATCATAATTTTCTTCATGGTTATACCCGTTATAATCGGCGGCTTTGGAAACTGACTTGTACCTTTAATGATCGGAGCGCCAGATATGGCATTCCCACGTATAAACAATATAAGCTTCTGGCTTCTACCCCCATCCCTACTTTTACTTCTGGCCTCCTCAGGAATTGAAGCAGGCGCAGGCACAGGCTGAACTGTGTACCCACCATTAGCTGGAAACCTAGCCCACGCTGGCGCCTCTGTAGATCTAACTATCTTTTCCCTTCACCTAGCAGGTGTGTCATCAATTTTAGGGGCCATCAACTTTATCACCACAGCAATTAACATAAAATCTCCAGCTATATCACAGTACCAAACACCCTTATTTGTGTGATCTGTACTTATTACAGCCGTCCTATTACTACTCTCGCTACCAGTACTCGCCGCAGGTATTACTATATTACTCACAGACCGAAACCTAAATACAACCTTCTTCGACCCTTCAGGGGGAGGGGACCCAATTTTATATCAACACCTGTTTTGATTCTTTGGTCATCCTGAAGTATACATCCTAATCTTACCAGGATTCGGCATGATCTCACATGTTGTCACCTATTACGCTGGTAAAAAAGAACCATTTGGGTACATAGGAATAGTTTGAGCAATAATATCTATCGGATTCCTGGGCTTTATT????T?TGCCCTAAACTCAGATA?TTTAATACACAAAAATATCCGCCAGAGAACTACGAGCA?AAACGCTTAAAACTCTAAGGACTTGGCGGTACCTCAAACCCCCCTAGAGGAGCCTGTTCTAT?AATCGATAATCCACGATCCACCTCACCATCTCTTGC?CAATCCCGCCTATATACCACCGTCACCAGCTTACCCCATGAGGG?CAT?TAAAGTAAGCAAAATAACTAAA??????AGTTAACAAGTCAGGTCAAGGTGTAGCTTATTGAGATGGGAAGAAATGGGCTACATTTTCTATACTAGAAATAAATTTACGGAAAGGAACTATGAAATA?AGTCCCACAAGTAGGATTTAGCAGTAAACCGGGATCATGAATACCCGATTT??????????????????????????????????????????????????????????????????????????????????????????????????????????????????????????????????????????????????????????????????????????????????????????????????????????????????????????????????????????????????????????????????????????????????????????????????????????????????????????????????????????????????????????????????????????????????????????????????????????????????????????????????????????????????????????????????????????????????????????????????????????????????????????????????????????????????????????????????????????????????????????????????????????????????????????????????????????????ATGACCACAAATCTACGAAAAACTCACCCAATAATAAAAATCATCAACAACTCATTCATCGATCTCCCAAGTCCCTCTAATATCTCTGCTTTATGAAACTTCGGATCACTACTAGGCACCTGCCTAATCCTACAAATCACTACCGGAATCTTCCTAGCAATACACTACTCACCAGACATCTCACTAGCATTCTCATCAGTAGCCCATATCACCCGAGACGTACAATACGGATGACTTATCCGCAATATACATGCCAACGGGGCCTCCATCTTCTTCATATGCATTTACCTCCACATTGGCCGAGGACTTTACTATGGCTCATACTTATACAAAGAAACCTGAAACACAGGAATCATCCTACTATTCCTAACTATAGCCACTGCATTCGTAGGTTATGTCCTACCATGAGGTCAAATATCATTCTGGGGCGCCACTGTCATCACCAACCTACTATCGGCCACCCCTTACATTGGCAATACCCTTGTACAATGAATTTGAGGGGGGTTCTCAGTAGACAATGCCACCCTAACCCGATTCTTCACCTTTCACTTTCTACTCCCCTTTGCTATTGCCGGTTTAGCAGCTGTACATTTACTCTTCCTCCACGAAACCGGATCAAACAATCCAACAGGATTAAACTCAAACGCCGACAAAATCCCTTTCCACCCCTACTTCTCATACAAAGACTTACTAGGCCTCATCTTAATACTTACTCTCTTACTTATCCTAGCATTGTTCTTCCCAAACCTCCTAGGTGACCCGGACAACTTCACACCAGCTAATCCATTATCCACTCCCCCCCACATTAAACCAGAATGATACTTCCTCTTCGCCTACGCAATCCTCCGATCTATCCCAAACAAACTAGGAGGCGTACTTGCCCTCATAGCATCTATCCTTGTACTATTTATAATGCCAATCTTACATACATCAAAACAGCGTACAGCTTCATTCCGACCCCTCACCCAAACCTTATTCTGATGTCTAACAGCTGATCTCCTGGTACTCACATGAATCGGAGGACAACCAGTCGAAAATCCATTTATTACCATCGGCCAAGCAGCCTCCATCCTATACTTCATAATCCTCCTAACACTTATCCCCCTCATCGGACTAATTGAAAACAAAATACTAAACCAA????????????????????????????????????????????????????????????????????????????????????????????????????????????????????????????????????????????????????????????????????????????????????????????????????????????????????????????????????????????????????????????????????????????????????????????????????????????????????????????????????????????????????????????????????????????????????????????????????????????????????????????????????????????????????????????????????????????????????????????????????????????????????????????????????????????????????????????????????????????????????????????????????????????????????????????????????????????????????????????????????????????????????????????????????????????????????????????????????????????????????????????????????????????????????????????????????????????????????????????????????????????????????????????????????????????????????????????????????????????????????????????????????????????????????????????????????????????????????????????????????????????????????????????????????????????????????????????????????????????????????????????????????????????????????????????????????????????????????????????????????????????????????????????????????????????????????????????????????????????????????????????????????????????????????????????????????????????????????????????????????????????????? 
Mauremys_nigricans ??????????????????ACAAATCATAAAGATATTGGCACCTTATATTTGATTTTCGGGGCCTGAGCAGGTATAGTAGGCACAGCATTAAGTTTATTAATCCGCGCAGAATTAAGCCAACCGGGAGCCCTCCTAGGGGACGACCAAATCTATAATGTTATCGTTACAGCCCATGCCTTTGTCATAATTTTCTTCATGGTTATACCCATTATAATCGGTGGCTTTGGAAACTGACTTGTACCTTTAATGATTGGGGCGCCAGATATGGCATTCCCACGTATAAACAATATAAGCTTCTGGCTTCTACCACCATCCCTACTTTTACTTCTGGCCTCCTCAGGAATTGAAGCAGGCGCAGGCACAGGCTGAACTGTGTACCCACCATTAGCTGGAAACCTGGCCCACGCTGGCGCCTCTGTAGATCTAACTATCTTTTCCCTTCACCTAGCAGGTGTATCATCAATTTTAGGAGCCATTAACTTTATCACCACAGCAATTAACATAAAATCTCCAGCTATATCACAGTACCAAACACCTTTATTTGTATGATCTGTACTTATCACAGCCGTCCTATTACTACTCTCACTACCAGTACTCGCCGCAGGTATTACTATACTACTCACAGACCGAAACCTAAATACAACCTTCTTCGACCCTTCAGGGGGAGGGGACCCAATTTTATACCAACACCTGTTTTGATTTTTTGGTCACCCT????????????????????????????????????????????????????????????????????????????????????????????????????????????????????????????????????????????????????????????????????????????????????????????????????????????????????????????????????????????????????????????????????????????????????????????????????????????????????????????????????????????????????????????????????????????????????????????????????????????????????????????????????????????????????????????????????????????????????????????????????????????????????????????????????????????????????????????????????????????????????????????????????????????????????????????????????????????????????????????????????????????????????????????????????????????????????????????????????????????????????????????????????????????????????????????????????????????????????????????????????????????????????????????????????????????????????????????????????????????????????????????????????????????????????????????????????????????????????????????????????????????????????????????????????????????????????????????????????????????????????????????????????????????????????????????????????????????????????????????????????????????????????????????????????????????????????????????????????????????????????????????????????????????????????????????????????????????????????????????????????????????????????????????????????????????????????????????????????????????????????????????????????????????????????????????????????????????????????????????????????????????????????????????????????????????????????????????????????????????????????????????????????????????????????????????????????????????????????????????????????????????????????????????????????????????????????????????????????????????????????????????????????????????????????????????????????????????????????????????????????????????????????????????????????????????????????????????????????????????????????????????????????????????????????????????????????????????????????????????????????????????????????????????????????????????????????????????????????????????????????????????????????????????????????????????????????????????????????????????????????????????????????????????????????????????????????????????????????????????????????????????????????????????????????????????????????????????????????????????????????????????????????????????????????????????????????????????????????????????????????????????????????????????????????????????????????????????????????????????????????????????????????????????????????????????????????????????????????????????????????????????????????????????????????????????????????????????????????????????????????????????????????????????????????????????????????????????????????????????????????????????????????????????????????????????????????????????????????????????????????????????????????????????????????????????????????????????????????????????????????????????????????????????????????????????????????????????????????????????????????????????????????????????????????????????????????????????????????????????????????????????????????????????????????????????????????????????????????????????????????????????????????????????????????????????????????????????????????????????????????????????????????????????????????????????????????????????????????????????????????????????????????????????????????????????????????????????????????????????????????????????????????????????????????????????????????????????????????????????????????????????????????????????????????????????????????????????????????????????????????????????????????????????????????????????????????????????????????????????????????????????????????????????????????????????????????????????????? 
Mauremys_rivulata ??????????????????ACAAATCATAAAGATATTGGCACCCTATATTTGATTTTCGGGGCCTGAGCAGGTATAGTAGGCACAGCATTAAGTTTGTTAATCCGTGCAGAATTAAGCCAACCGGGAGCCCTCCTAGGGGACGACCAAATCTATAATGTTATCGTTACAGCTCATGCTTTTGTCATAATTTTCTTCATGGTCATACCTGTTATAATCGGCGGCTTTGGGAACTGACTTGTACCCTTAATAATTGGAGCGCCAGACATGGCATTCCCACGCATAAACAATATAAGCTTCTGACTTCTACCCCCGTCCCTACTTTTACTTCTGGCCTCCTCGGGAATTGAAGCAGGCGCAGGCACAGGTTGAACTGTGTATCCACCACTAGCTGGAAACCTGGCCCACGCTGGCGCCTCTGTAGATCTAACTATCTTTTCCCTCCACCTAGCTGGTGTATCATCAATTTTAGGGGCTATCAACTTTATCACCACAGCAATTAACATAAAATCTCCAGCTATATCACAATACCAAACACCTTTATTTGTGTGATCAGTACTTATCACAGCCGTCCTACTACTACTCTCATTACCAGTACTCGCCGCAGGCATTACTATACTACTCACAGACCGAAACCTAAATACAACCTTCTTCGACCCTTCGGGTGGAGGAGACCCAATTTTATACCAACACCTATTTTGATTTTTTGGTCACCCT????????????????????????????????????????????????????????????????????????????????????????????????????????????????????????????????????????????????????????????????????????CAAAAATATCCGCCAGAGAACTACGAGCA?AAACGCTTAAAACTCTAAGGACTTGGCGGTACCTCAAACCCCCCTAGAGGAGCCTGTTCTAT?AATCGATAATCCACGATCCACCTCACCATCTCTTGC?TAATCCCGCCTATATACCACCGTCACCAGCTTACCCCATGAGGG?CAT?AAAAGTAAGCAAAATAACTAAAA???ACAGTTAACAAGTCAGGTCAAGGTGTAGCTTATTGAGATGGGAAGAAATGGGCTACATTTTCTATACTAGAAATAAATTTACGGAAGGAAACTATGAAATA?AGTCCCACAAGTAGGATTTAGCAGTAAACCGGGATCATGAA?????????????????????????????ATCGACTGGGATCAATTGTGCTTCCTACAGCCCCTGGGCTCTGGGGGCTTTGGGTCTGTCTACAAGGCCACCTACCATGGGGAGACAGTGGCTGTGAAACAGGTGAAGAAGTGCAGCAAGAACCGGCTGGCATCACGGCAAAGTTTCTGGGCTGAGCTGAATGTGGCCCGCCTACACCATGACAATGTGGTACGTGTTGTAGCTGCCAGCACATGTGCCCCTGCCAGCCAAGACAGCCTGGGCACCATCATAATGGAATACGCGGGCCGCACTACCCTGCACCATGTCATCTATGGCACTGGCTGCCTGCAGGGAAAGGGAGAGGATGATGGGGGTGGATATGGCAGAGAACCCCTAAGCATAGCTGAGTCCCTGGGTTATTGCTCTGACATTGTGACTGGCTTAGCCTTCCTCCACTCACAGTGCATTGTGCATCTGGACCTGAAGCCTGCTAATGTGTTCATCACCGAGCAGGGGGTGTGTAAAATTGGAGACTTTGGGTGCTCCCAAAAGCTGGAGGATAGTGTGTCTCCAGGTCCCCAGCTTTACCAGCAGGGGGGCACATATACCCACCGTGCCCCTGAGCTCCTGAAAGGGGAGCA?ATGACCATAAATCTACGAAAAACTCACCCAATAATAAAAATTATCAACAACTCATTCATCGACCTCCCAACCCCTTCTAACATCTCTGCTTTATGAAACTTTGGATCACTACTAGGCACCTGCCTAATCCTACAAATCACTACCGGAATCTTCCTAGCAATACACTACTCACCAGACATCTCACTAGCATTCTCATCAGTAGCCCATATCACCCGAGACGTACAATATGGATGACTAATCCGCAATATACATGCCAACGGGGCCTCCATCTTCTTCATATGCATTTACCTCCACATTGGTCGAGGACTTTATTATGGCTCATATTTATACAAAGAAACCTGAAACACAGGAATCATCCTACTATTCCTAACTATAGCCACTGCATTCGTAGGTTACGTCCTACCATGGGGCCAAATATCATTCTGGGGTGCCACTGTCATCACCAACCTACTCTCAGCCACCCCTTACATTGGTAACACCCTTGTACAATGAATTTGAGGAGGGTTCTCAGTAGATAACGCCACCCTAACCCGATTCTTCACCTTTCACTTCCTACTCCCCTTCGCCATCGCCGGTTTAGCAGCTGTACATTTGCTTTTCCTTCACGAAACCGGATCAAATAACCCAACAGGACTAAACGCAAACGCTGACAAAATCCCCTTCCACCCCTACTTCTCATACAAAGACTTACTAGGCCTCATCCTAATACTCACCCTTCTACTAATCCTAGCATTATTCTCCCCAAACCTTCTAGGAGACCCAGACAACTTCACGCCAGCTAACCCCCTATCCACTCCCCCCCATATCAAACCAGAGTGATACTTCCTCTTCGCCTACGCAATCCTCCGATCCATCCCAAACAAACTAGGAGGCGTACTTGCCCTTTTAGCCTCTATCCTAGTACTATTTATAATACCAACCTTACACACATCAAAACAACGTACAGCCTCATTCCGACCGCTTACCCAAACCCTATTCTGATGTTTAACAGCCGATCTTCTAGTACTCACATGAATCGGGGGACAACCAGTCGAAGATCCATTTATTACCATCGGCCAAACAGCCTCCATCCTATACTTCATAATCCTTCTAACACTTATACCCCTCATAGGATTAATTGAAAACAAAATACTAAACCAA?CAAGACCTGGATGACTATTTGAATGGCCCCTTCACTGTGGTGGTGAAGGAGTCTTGTGATGGGATGGGAGATGTCAGTGAGAAGCATGGAAGTGGACCACCTGTCCCTGAGAAGGCAGTTCGATTTTCTTTCACCCTCATGAACATCAGTATAGCTCATGGTAATGAAAATATAAGGATCTTTGAAGAAGTCAAGCCCAATTCAGAGCTGTGTTGCAAGCCCTTGTGCCTTATGCTGGCCGATGAATCAGACCATGAGACTCTGACAGCCATCCTGAGCCCTCTCATAGCAGAAAGAGAGACCATGAAAAGCAGCGTTTTGCTTCTTGAAATGGGAGGCATCCTCAGAACATTCAAATTCATCTTTAGGGGTACAGGTTATGATGAGAAACTTGTCCGTGAAGTGGAAGGCCTTGAAGCCTCAGGCTCTACTTACATCTGCACTCTTTGTGATGCAACTCGCCTGGAAGCATCTCAGAACTTGGTCCTCCACTCCATAACAAGAAGTCATGCTGAAAACCTGGAGCGCTATGAGGTATGGAGGTCCAACCCATATAATGAATCTGTTGATGAGTTACGTGACAGAGTGAAGGGTGTTTCTGCCAAACCTTTCATTGAGACTGTTCCTTCCATAGATGCACTG?????????????????????????????????????????????????????????????????????????????????????????????????????????????????????????????????????????????????????????????????????????????????????????????????????????????????????????????????????????????????????????????????????????????????????????????????????????????????????????????????????????????????????????????????????????????????????????????????????????????????????????????????????????????????????????????????????????????????????????????????????????????????????????????????????????????????????????????????????????????????????????????????????????????????????????????????????????????????????????????????????????????? 
Mauremys_sinensis ??????????????????ACAAATCATAAAGATATTGGCACCTTATATTTGATTTTCGGAGCCTGAGCAGGTATAGTAGGCACAGCATTAAGTTTATTAATCCGCGCAGAATTAAGCCAACCGGGAGCCCTCCTAGGCGACGACCAAATCTATAATGTAATCGTTACAGCCCATGCCTTTATTATAATTTTCTTCATGGTCATACCTATTATAATCGGTGGCTTTGGAAACTGACTTGTGCCCTTAATAATTGGAGCGCCAGATATGGCATTCCCACGTATAAACAATATAAGCTTCTGGCTTCTACCGCCATCTCTACTTTTACTTCTGGCCTCCTCAGGAATTGAAGCAGGCGCAGGCACAGGCTGAACTGTATACCCACCATTAGCTGGAAACCTGGCCCACGCTGGCGCCTCTGTAGATCTAACTATCTTTTCCCTTCACCTAGCAGGTGTGTCATCAATTTTAGGAGCCATTAACTTTATCACCACAGCAATTAACATAAAATCTCCAGCTATATCACAATACCAAACACCTTTATTTGTATGATCCGTACTTATCACAGCCGTCCTATTACTACTCTCACTACCAGTACTCGCCGCAGGCATTACTATACTACTCACAGACCGAAACCTAAATACAACCTTCTTCGACCCTTCAGGGGGAGGGGACCCAATTTTATATCAACACCTGTTTTGATTTTTTGGTCACCCT????????????????????????????????????????????????????????????????????????????????????????????????????????????????????????????????????????????????????????????????????????????????????????????????????????????????????????????????????????????????????????????????????????????????????????????????????????????????????????????????????????????????????????????????????????????????????????????????????????????????????????????????????????????????????????????????????????????????????????????????????????????????????????????????????????????????????????????????????????????????????????????????????????????????????????????????????????????????????????????????????????????????????????????????????????????????????????????????????????????????????????????????????????????????????????????????????????????????????????????????????????????????????????????????????????????????????????????????????????????????????????????????????????????????????????????????????????????????????????????????????????????????????????????????????????????????????????????????????????????????????????????????????????????????????????????????????????????????????????????????????????????????????????????ATGACCACAAATCTACGAAAAACTCACCCAATAATAAAAATCATCAGCAACTCATTCATCGATCTCCCAAGCCCCTCTAACATCTCTGCTTTATGAAACTTCGGATCACTACTAGGCACCTGCCTAATCCTACAAATCACTACCGGAATCTTCCTAGCAATACACTACTCACCAGACATCTCACTAGCATTCTCATCAGTAGCCCATATCACCCGAGACGTACAATACGGATGACTTATCCGCAATATACATGCTAACGGGGCCTCCATTTTCTTCATATGCATTTACCTCCACATTGGCCGAGGACTTTACTATGGCTCATACTTATACAAAGAAACCTGAAACACAGGAATCATCCTACTATTCCTAACTATAGCCACTGCATTCGTAGGATACGTCCTACCATGAGGCCAAATATCATTCTGGGGCGCCACTGTCATCACCAACCTACTCTCAGCCACCCCTTACATTGGCAATACCCTTGTACAATGAATTTGAGGAGGATTCTCAGTAGACAATGCCACCCTAACCCGATTCTTCACCTTTCACTTTCTACTCCCCTTTGCCATCGCCGGTTTAGCAGCTGTACATTTACTCTTCCTCCACGAAACAGGATCAAACAATCCAACAGGATTAAACTCGAACGCTGACAAAATCCCTTTCCACCCCTACTTCTCATACAAAGACTTACTAGGCCTCATCTTAATACTCACCCTCCTACTCACCCTAGCATTGTTCTTCCCAAATCTCTTAGGTGACCCAGATAACTTCACACCAGCTAATCCCTTATCCACTCCCCCCCACATTAAACCAGAATGATACTTCCTCTTCGCCTACGCAATCCTTCGATCTATCCCAAACAAACTAGGAGGCGTACTTGCCCTCATAGCCTCCATTCTCGTACTATTCATAATGCCAATCTTACATACATCAAAACAACGCACAGCTTCATTCCGACCACTCACCCAAACCTTATTCTGATGTCTAACAGCCGACCTCCTAGTACTCACATGAATCGGAGGACAACCAGTCGAAGATCCATTCATCACTATCGGCCAAGCAGCCTCTATCCTATACTTTATAACCCTCCTAACACTTATGCCCCTCATAGGATTAATTGAAAACAAAATACTAGATCAA????????????????????????????????????????????????????????????????????????????????????????????????????????????????????????????????????????????????????????????????????????????????????????????????????????????????????????????????????????????????????????????????????????????????????????????????????????????????????????????????????????????????????????????????????????????????????????????????????????????????????????????????????????????????????????????????????????????????????????????????????????????????????????????????????????????????????????????????????????????????????????????????????????????????????????????????????????????????????????????????????????????????????????????????????????????????????????????????????????????????????????????????????????????????????????????????????????????????????????????????????????????????????????????????????????????????????????????????????????????????????????????????????????????????????????????????????????????????????????????????????????????????????????????????????????????????????????????????????????????????????????????????????????????????????????????????????????????????????????????????????????????????????????????????????????????????????????????????????????????????????????????????????????????????????????????????????????????????????????????????????????????????? 
Melanochelys_tricarinata ?????????????????????????????????????????CTTATACTTGATCTTCGGGGCCTGAGCAGGCATAACAGGCACAGCATTAAGTTTGCTAATCCGAGCAGAATTAAGTCAACCAGGAACCCTCCTAGGGGATGACCAAATCTACAACGTCATCGTTACCGCCCATGCCTTTATCATAATTTTCTTCATAGTTATACCTATCATAATTGGTGGCTTTGGTAACTGACTCTTACCCTTAATAATTGGAGCCCCAGACATGGCATTCCCCCGCATAAACAACATAAGCTTCTGGCTTCTCCCCCCATCACTACTTCTACTCCTAGCCTCATCAGGAATTGAAGCAGGCGCAGGTACTGGCTGAACAGTATACCCACCACTAGCTGGAAACTTAGCCCACGCTGGTGCTTCTGTAGATTTGACTATTTTCTCCCTCCACTTAGCTGGTGTATCATCAATTTTAGGCGCTATTAACTTTATCACTACCGCAATTAACATGAAATCCCCCGCTATAACACAGTACCAAACACCCTTATTTGTATGGTCAGTACTTATCACAGCCATCCTACTACTACTCTCACTACCAGTACTTGCCGCAGGTATCACCATACTACTTACAGACCGAAACCTAAATACAACCTTCTTCGACCCTTCAGGTGGAGGAGACCCAATCCTATACCAACACCTAT????????????????????????????????????????????????????????????????????????????????????????????????????????????????????????????????????????????????????????????????????????????????????????????????????????????????????????????????????????????????????????????????????????????????????????????????????????????????????????????????????????????????????????????????????????????????????????????????????????????????????????????????????????????????????????????????????????????????????????????????????????????????????????????????????????????????????????????????????????????????????????????????????????????????????????????????????????????????????????????????????????????????????????????????????????????????????????????????????????????????????????????????????????????????????????????????????????????????????????????????????????????????????????????????????????????????????????????????????????????????????????????????????????????????????????????????????????????????????????????????????????????????????????????????????????????????????????????????????????????????????????????????????????????????????????????????????????????????????????????????????????????????????????????????????????????????????????????????????????????????????????????????????????????????????????????????????????????????????????????????????????????????????????????????????????????????????????????????????????????????????????????????????????????????????????????????????????????????????????????????????????????????????????????????????????????????????????????????????????????????????????????????????????????????????????????????????????????????????????????????????????????????????????????????????????????????????????????????????????????????????????????????????????????????????????????????????????????????????????????????????????????????????????????????????????????????????????????????????????????????????????????????????????????????????????????????????????????????????????????????????????????????????????????????????????????????????????????????????????????????????????????????????????????????????????????????????????????????????????????????????????????????????????????????????????????????????????????????????????????????????????????????????????????????????????????????????????????????????????????????????????????????????????????????????????????????????????????????????????????????????????????????????????????????????????????????????????????????????????????????????????????????????????????????????????????????????????????????????????????????????????????????????????????????????????????????????????????????????????????????????????????????????????????????????????????????????????????????????????????????????????????????????????????????????????????????????????????????????????????????????????????????????????????????????????????????????????????????????????????????????????????????????????????????????????????????????????????????????????????????????????????????????????????????????????????????????????????????????????????????????????????????????????????????????????????????????????????????????????????????????????????????????????????????????????????????????????????????????????????????????????????????????????????????????????????????????????????????????????????????????????????????????????????????????????????????????????????????????????????????????????????????????????????????????????????????????????????????????????????????????????????????????????????????????????????????????????????????????????????????????????????????????????????????????????????????????????????????????????????????????????????????????????????????????????????????????????????????????????????????????? 
Melanochelys_trijuga ATCCGATGACTTTTTTCTACAAACCATAAAGACATTGGCACCCTATACTTGATCTTCGGGGCCTGAGCAGGCATAACAGGCACAGCATTAAGTTTACTAATCCGAGCAGAGTTAAGTCAACCGGGAACCCTCCTAGGAGATGACCAAATCTACAATGTCATCGTTACCGCCCATGCTTTTATCATAATTTTCTTCATAGTTATACCTATCATAATTGGCGGCTTTGGTAACTGACTTTTACCCTTAATAATTGGAGCCCCAGACATGGCATTCCCCCGCATAAACAACATAAGCTTCTGACTTCTCCCCCCATCACTACTTCTACTCCTAGCCTCATCAGGAATTGAAGCAGGCACAGGTACTGGTTGAACAGTATACCCGCCACTAGCTGGAAACCTAGCCCATGCCGGTGCCTCTGTAGATTTGACTATTTTCTCCCTTCACTTAGCTGGTGTATCATCAATTTTAGGCGCTATTAACTTTATCACTACTGCAATTAACATGAAGTCCCCCGCTATATCACAATACCAAACACCCTTATTTGTATGGTCAGTACTCATCACAGCCATCCTGCTACTACTCTCACTGCCAGTACTTGCCGCAGGTATCACTATACTACTTACAGATCGAAACCTAAATACAACCTTCTTCGATCCTTCAGGGGGAGGAGATCCAATCCTATACCAACATCTATTCTGATTCTTTGGCCACCCTGAAGTATACATCTTAATCCTACCAGGATTTGGAATAATCTCACATATTGTCACCTACTACGCTGGCAAAAAAGAACCATTCGGGTACATAGGAATAGTCTGAGCAATAATATCTATCGGCTTCCTAGGGCTTTAT?GCTT?AGCCCTAAACTTAGATATTTTAACACACAAAAATATCCGCCAGAGAACTACGAGCA?AAATGCTTAAAACTCTAAGGACTTGGCGGTACCTCAAACCCCCCTAGAGGAGCTTGTTCTATAAATCGATAATCCACGATTCACCTCACCATCTTTTGC?CAATCCCGCCTATATACCGCCGTCACCAGCTTACCCCATGAGGGATAT?AAAAGTAAGCAAAATAACTAA??????CAGTTAATAAGTCAGGTCAAGGTGTAGCTAATTAAGAT?GGAAGAAATGGGCTACATTTTCTACTTTAGAAATCAATTCACGGAAGGGAACTATGAAATA?AGTCCCACAAGCAGGATTTAGCAGTAAACTGAGATCA?GAGTGCCCAATTTAAGCTGGTCCTGAGGTGC?ATCGACTGGGATCAATTGTGCCTCCTACAGCCCCTGGGCTCCGGGGGCTTTGGGTCTGTCTACAAGGCCACCTACCGTGGGGAGACAGTGGCTGTGAAACAGGTGAAGAAGTGCAGCAAGAACCGGCTGGCATCGCGGCAAAGTTTCTGGGCTGAGCTGAATGTGGCCCGCCTACATCATGACAATGTGGTACGTGTTGTAGCTGCCAGCACATGTGCCCCTGCCAGCCAAGACAGCCTGGGCACCATCATAATGGAATACGCGGGCCGCACTACCCTGCACCATGTCATCTATGGCACTGGCTGCCCGCAGGGAAAGGGAGAGAATGATGGGGGTGGATGTGGCAGAGAACCCATAAGCATAGCTGAGTCCCTGGGTTATTGCTCTGACATTGTGACTGGCTTAGCCTTCCTCCACTCACAGTGCATTGTGCATCTGGACCTGAAGCCTGCTAATGTGTTCATCACCGAGCAGGGGGTGTGTAAGATTGGAGACTTTGGGTGCTCCCAAAAGCTGGAGGATAGTGTGTCTCCAGGTCCCCAGCTTTACCAGCAGGGGGGCACATATACCCACCGTGCCCCTGAGCTCCTGAAAGGGGAGCA?ATGACTAAAAACCAACGAAAAACCCACCCAATAATAAAAATCATTAACAGCTCATTCATTGACCTTCCAAGCCCTTCCAACATCTCCTCTTGATGAAACTTCGGATCATTACTGGGCACCTGCTTAATCCTACAAATCATCACCGGAATCTTCCTAGCAATACACTACTCACCAGATATTTCACTAGCATTCTCATCAGTAGCCCACATCACCCGAGATGTACAATACGGATGACTCATCCGCAATATACATGCCAACGGGGCCTCCGTCTTCTTTATATGCATTTACCTTCACATCGGCCGAGGACTTTACTACGGCTCATACTTATACAAAAAAACGTGAAACACAGGAATCACCATACTACTCCTAACCATAGCCACCGCATTTGTAGGCTACGTCTTACCATGAGGCCAAATATCATTTTGAGGTGCCACCGTCATCACTAACTTACTCTCAGCCACCCCTTACATCGGCAACACTTTAGTGCAATGAATCTGAGGGGGATTCTCAGTAGACAACGCCACCTTGACCCGATTCTTTACCTTCCATTTCCTACTCCCCTTCACCATCACAGGCCTAACAGCTATACACCTACTTCTCCTCCACGAAACAGGATCAAACAATCCAACAGGACTAAATTCAAACGCCGATAAAATCCCATTCCACCCATACTTCTCATATAAAGACCTACTAGGCCTTATCTTAATACTAACCTTTCTACTAACCCTAACATTATTTCTTCCAAATGCCCTAGGAGACCCAGACAATTTTACACCAGCCAACCCTCTATCCACCCCCCCCCACATTAAACCAGAATGGTACTTCCTGTTTGCCTACGCAATCCTCCGATCCATCCCAAACAAACTAGGAGGCGTACTTGCCCTCTTATGCTCCATCCTCATACTATTTATAATACCAACCCTACACACATCAAAACAACGCACAGCTTCATTCCGACCATTAACTCAAACCCTATTCTGATGCTTAACAGCCGACCTCCTAGTACTTACATGAATCGGAGGACAACCAGTTGAAAGCCCATTCATCACTATTGGCCAAACGGCCTCCATCCTATACTTTATAATCCCCTTAACACTCATACCCCTTGTAGGATTAATCGAAAACAAAATACTAAACCAA?CAAGACCTGGATGACTATTTGAATGGCCCCTTCACTGTGGTGGTGAAGGAGTCTTGTGATGGGATGGGAGATGTCAGTGAGAAGCATGGAAGTGGACCACCTGTCCCTGAGAAGGCAGTTCGATTTTCTTTCACCCTCATGACCATCAGTATAGCTCATGGTAATGAAAATATAAGGATCTTTGAAGAAGTCAAGCCCAATTCAGAGCTGTGTTGCAAGCCCTTGTGCCTTATGCTGGCCGATGAATCAGACCATGAGACTCTGACAGCCATCCTGAGCCCTCTCATAGCAGAAAGAGAGACCATGAAAAGCAGCGTTTTGCTTCTTGAAATGGGAGGCATCCTCAGAACATTCAAATTCATCTTTAGGGGTACAGGTTATGATGAGAAACTTGTCCGTGAAGTGGAAGGCCTTGAAGCCTCAGGCTCTACTTACATCTGCACTCTTTGTGATGCAACTCGCCTGGAAGCCTCTCAGAACTTGGTCCTCCACTCCATAACAAGAAATCATGCTGAAAACCTGGAGCGGTATGAGGTATGGAGGTCCAACCCATATAATGAATCTGTTGATGAGTTACGTGACAGAGTGAAGGGTGTTTCTGCCAAACCTTTCATTGAGACTGTTCCTTCCATAGATGCACTG?????????????????????????????????????????????????????????????????????????????????????????????????????????????????????????????????????????????????????????????????????????????????????????????????????????????????????????????????????????????????????????????????????????????????????????????????????????????????????????????????????????????????????????????????????????????????????????????????????????????????????????????????????????????????????????????????????????????????????????????????????????????????????????????????????????????????????????????????????????????????????????????????????????????????????????????????????????????????????????????????????????????? 
Notochelys_platynota ATCCGATGATTTTTTTCTACAAACCACAAAGATATTGGCACCCTATATTTAATTTTCGGGGCCTGAGCAGGTATGGTGGGCACAGCATTAAGTCTACTAATCCGCGCAGAATTAAGCCAACCAGGGGCTCTTCTGGGGGATGACCAAATCTACAACGTTATTGTTACAGCCCATGCCTTCGTTATAATCTTCTTTATGGTTATACCAGTTATAATCGGCGGCTTTGGAAACTGGCTTGTACCATTAATAATCGGAGCGCCAGATATAGCATTCCCACGCATAAACAACATAAGCTTCTGACTTCTCCCTCCCTCACTACTTCTACTTCTAGCCTCATCAGGAGTTGAAGCAGGCGCAGGCACAGGCTGAACAGTATATCCGCCACTAGCTGGAAACCTAGCTCACGCCGGTGCCTCTGTAGATCTAACTATCTTTTCCCTTCATCTGGCTGGTGTATCATCAATCCTAGGTGCCATTAACTTTATTACCACAGCAATTAACATGAAATCCCCAGCCATATCACAATACCAAACACCTTTATTTGTATGATCAGTACTTATCACAGCCGTCCTACTACTTCTCTCACTACCAGTACTTGCTGCAGGTATCACTATACTACTTACAGACCGAAATCTAAATACAACCTTCTTTGACCCTTCGGGGGGAGGAGATCCAATCTTATATCAACATCTATTCTGATTTTTTGGTCACCCTGAAGTATACATCTTAATCCTACCTGGGTTTGGCATGATCTCACATATTGTCACATACTACGCTGGTAAAAAAGAGCCGTTTGGATATATAGGGATAGTTTGGGCAATAATATCTATTGGGTTCCTCGGCTTATGG?GCTT?AGCCCTAAACTTAGATA?TTTAATATACAAAAATATCCGCCAGAGGACTACGAGCA?AAATGCTTAAAACTCTAAGGACTTGGCGGTACCTCAAACCCCCCTAGAGGAGCCTGTTCTAT?AATCGATAATCCACGATCCACCTCACCATCTCTTGC?CAACCCAGCCTATATACCACCGTCACCAGCCTACCCCATGAGGG?TAT?AAAAGTAAGCAAAATAACTAAG?????CAGTTAACAAGTCAGGTCAAGGTGTAGCTAATTGAGAT?GGAAAAAATGGGCTACATTTTCTATACTAGAAATTAATTTACGGAAAGGAACTATGAAATA?AGTCCCACAAGTAGGATTTAGCAGTAAACTCGGATCA?AAATGCCTAGTTTAAGCCGGTCCTGAGGTAC????????????????????????????????????????????????????????????????????????????????????????????????????????????????????????????????????????????????????????????????????????????????????????????????????????????????????????????????????????????????????????????????????????????????????????????????????????????????????????????????????????????????????????????????????????????????????????????????????????????????????????????????????????????????????????????????????????????????????????????????????????????????????????????????????????????????????????????????????????????????????????????????????????????????????????????ATGACTATAAACTTACGAAAAACCCACCCAATAGCAAAAATTATTAACAATTCATTTATTGACCTCCCAAGCCCTTCTAACATCTCTGCTTGATGAAACTTCGGCTCATTACTAGGTACCTGTCTAATCTTACAAATCACTACTGGAATTTTCCTAGCGATACACTACTCACCAGATATCTCACTAACATTCTCATCAGTAACCCATATCTCCCGAGACGTACAATATGGATGACTTATCCGCAACACACATGCCAATGGGGCCTCCATCTTTTTCATATGCATTTACCTTCATATCGGTCGAGGACTTTACTACGGCTCATACTTATATAAAGAAACCTGAAACACAGGAATCATCCTACTATTTATAACTATAGCTACCGCATTCGTGGGTTACGTCTTACCATGAGGTCAAATATCATTCTGAGGCGCCACCGTCATCACTAACCTACTCTCAGCCGCCCCCTACATCGGCAATACTTTAGTACAGTGAATTTGAGGGGGGTTCTCAGTAGACAACGCCACCCTTACTCGATTCTTCACCTTTCACTTCCTACTACCCTTTGCCATCGCCGGTCTAGCAACCGTACACTTACTCTTTCTTCACGAAACCGGATCAAACAACCCAACAGGATTAAATTCAAACACTGACAAAATTCCTTACCATCCATATTTTTCATACAAAGACCTATTAGGCCTCACCCTAACACTCACTCTCCTACTAACCCTAACACTATTCTTCCCAAATCTTCTAAGTGACCCAGATAACTTCACACCAGCTAACCCTCTATCTACCCCCCCACACATCAAACCAGAATGATACTTCCTATTCGCCTACGCAATCCTCCGATCTATCCCAAACAAACTTGGAGGAGTACTCGCCCTTTTATTCTCTATCCTCATACTATTCATTATACCAGCCCTACACACATCAAAACAACGCACAGCCTCATTCCGACCACTGACCCAGACTCTATTTTGATGCCTAACAGCTAACCTGCTTGTACTCACATGAATCGGAGGACAACCAGTCGAAAACCCATTCATTATAATCGGCCAAGTAGCCTCCATCTTATACTTCACAATCCCTCTAGTACTTATACCCCTTATAGGGTTAATTGAAAACAAAATACTAAACCAA????????????????????????????????????????????????????????????????????????????????????????????????????????????????????????????????????????????????????????????????????????????????????????????????????????????????????????????????????????????????????????????????????????????????????????????????????????????????????????????????????????????????????????????????????????????????????????????????????????????????????????????????????????????????????????????????????????????????????????????????????????????????????????????????????????????????????????????????????????????????????????????????????????????????????????????????????????????????????????????????????????????????????????????????????????????????????????????????????????????????????????????????????????????????????????????????????????????????????????????????????????????????????????????????????????????????????????????????????????????????????????????????????????????????????????????????????????????????????????????????????????????????????????????????????????????????????????????????????????????????????????????????????????????????????????????????????????????????????????????????????????????????????????????????????????????????????????????????????????????????????????????????????????????????????????????????????????????????????????????????????????????????? 
Sacalia_bealei   ACCCGATGATTTTTTTCTACAAACCATAAAGACATTGGCACCCTGTATTTGATTTTTGGGGCCTGAGCAGGTATAGTGGGCACAGCATTAAGTTTATTAATCCGCGCAGAATTAAGCCAACCAGGAGCCCTTTTAGGGGACGATCAAATCTATAACGTCATCGTTACAGCCCATGCCTTCATCATAATTTTCTTCATGGTCATACCTGTTATAATCGGCGGCTTCGGAAATTGACTTGTACCCCTAATAATCGGAGCGCCAGATATAGCATTCCCGCGCATAAACAACATGAGCTTCTGACTTCTACCTCCATCACTACTTCTACTCCTAGCCTCATCAGGAATTGAAGCAGGCGCAGGCACAGGTTGAACAGTATACCCCCCATTAGCTGGAAACCTGGCCCACGCTGGCGCCTCTGTAGATTTAACTATTTTTTCCCTTCACCTAGCTGGTGTGTCATCAATTTTAGGGGCTATTAACTTTATCACTACAGCAATTAATATAAAACCCCCAGCTATATCACAATATCAAACACCTTTATTCGTATGGTCAGTACTCATCACAGCCGTCCTATTATTGCTTTCATTACCAGTACTTGCTGCAGGTATCACTATACTACTCACAGACCGAAACTTAAATACAACCTTCTTTGACCCTTCAGGGGGAGGAGACCCAATTTTATACCAACACTTATTCTGATTCTTTGGCCATCCTGAAGTATACATCTTAATCTTGCCAGGATTTGGCATAATTTCACATGTTGTCACCTATTATGCTGGTAAAAAAGAACCATTCGGATATATAGGAATAGTTTGAGCAATAATATCCATCGGGTTCCTAGGCTTTATT?????????????????????????????????????????????????????????????????????????????????????????????????????????????????????????????????????????????????????????????????????????????????????????????????????????????????????????????????????????????????????????????????????????????????????????????????????????????????????????????????????????????????????????????????????????????????????????????????????????????????????????????????????????????????????????????????????????????????????????????????????????????????????????????????????????????????????????????????????????????????????????????????????????????????????????????????????????????????????????????????????????????????????????????????????????????????????????????????????????????????????????????????????????????????????????????????????????????????????????????????????????????????????????????????????????????????????????????????????????????????????????????????????????????????????????????????????????????????????????????????????????????????????????????????????????????????????ATGACTACAAACCTACGAAAAACTCACCCCATAATGAAAATCATCAACAATTCATTTATTGACCTTCCAAGTCCTTCTAATATCTCTACTTGGTGAAACTTCGGCTCATTACTTGGTACCTGCTTAATCCTACAAATCATTACTGGAATCTTCCTAGCAATACACTACTCACCAGATATCTCACTAGCATTCTCATCAGTAACCCATATCACCCGAGATGTACAGTACGGTTGACTTATCCGCAATATGCATGCCAACGGGGCCTCCATCTTCTTCATATGCATTTATCTTCACATTGGTCGAGGACTTTATTACGGCTCATACTTATACAAAGAGACCTGAAACACAGGAATCATCCTGCTATTCCTAACTATAGCCACTGCATTCGTAGGTTACGTCTTACCATGGGGCCAAATATCATTTTGAGGCGCCACTGTCATCACCAACTTACTCTCGGCCACTCCTTACATTGGCAACACCCTAGTACAATGAATTTGAGGCGGATTCTCAGTAGACAATGCCACCCTAACTCGATTTTTTACCTTCCACTTTCTACTGCCTTTCACCATCGCTGGCTTAGCAGCTGTACACTTACTTTTTCTCCACCAAACCGGATCAAACAACCCAACAGGATTAAACTCAAACACCGACAAAATCCCTTTCCACCCGTATTTCTCGTACAAAGATTTACTAGGCCTCATTCTAATACTTACCCTCCTATTAATCCTGGCACTATTCTCTCCAAACCTCTTAGGCGACCCAGACAACTTCACACCAGCTAACCCTCTATCCACTCCTCCACATATCAAACCAGAATGATACTTCCTATTCGCCTACGCAATCCTCCGATCTATCCCAAATAAACTAGGGGGCGTACTTGCCCTCTTATTCTCCATCCTTGTGTTATTCATGATACCAACCTTACACACATCAAAACAACGCACAGCTTCATTCCGACCACTAACCCAAACCTTATTCTGATGCTTAGCAGCTGACCTGCTAGTACTCACATGAATCGGAGGACAACCAGTCGAAAATCCATTTATCATCATTGGCCAAACAGCCTCCATCCTGTACTTCATAATCCTTTTAATACTCCTGCCCCTTACTGGATTAATTGAAAACAAAATACTAAACCAA????????????????????????????????????????????????????????????????????????????????????????????????????????????????????????????????????????????????????????????????????????????????????????????????????????????????????????????????????????????????????????????????????????????????????????????????????????????????????????????????????????????????????????????????????????????????????????????????????????????????????????????????????????????????????????????????????????????????????????????????????????????????????????????????????????????????????????????????????????????????????????????????????????????????????????????????????????????????????????????????????????????????????????????????????????????????????????????????????????????????????????????????????????????????????????????????????????????????????????????????????????????????????????????????????????????????????????????????????????????????????????????????????????????????????????????????????????????????????????????????????????????????????????????????????????????????????????????????????????????????????????????????????????????????????????????????????????????????????????????????????????????????????????????????????????????????????????????????????????????????????????????????????????????????????????????????????????????????????????????????????????????????? 
Sacalia_quadriocellata ????????????????????????CATAAAGACATTGGCACCTTATATCTGATTTTCGGGGCCTGAGCAGGTATGGTGGGCACAGCATTAAGCTTATTAATTCGCGCAGAATTAAGCCAACCCGGAGCCCTCCTAGGGGATGATCAAATCTATAACGTCATTGTTACAGCCCATGCTTTTATCATAATCTTCTTCATAGTTATACCTGTTATAATTGGTGGCTTTGGAAATTGACTCGTGCCATTAATAATCGGGGCACCAGATATAGCATTTCCACGCATGAACAACATAAGCTTCTGACTTCTACCTCCATCACTACTTCTACTCCTAGCATCATCAGGAATTGAAGCAGGCGCAGGCACAGGCTGAACGGTATACCCACCGCTAGCCGGAAACTTAGCCCACGCTGGCGCTTCTGTAGATCTAACTATCTTTTCCCTTCACTTAGCTGGTGTATCATCAATTTTAGGGGCTATTAATTTTATTACCACAGCAATTAACATAAAATCCCCAGCTATATCACAATATCAGACACCTTTATTTGTGTGATCAGTACTTATCACAGCCATTCTATTACTTCTTTCACTTCCAGTACTTGCCGCAGGCATCACTATACTACTCACAGACCGAAACCTAAATACAACCTTCTTTGACCCTTCAGGGGGAGGAGACCCAATTTTATACCAACACCTATTTTGGTTCTTCGGTCACCCTGAAGTATACATCTTAATCTTGCCAGGATTTGGCATAATCTCACATGTTGTCACCTATTATGCTGGTAAAAAAGAACCATTTGGATATATGGGAATAGTATGAGCAATAATATCTATCGGGTTCCTGGGCTTTATT?GCTT?AGCCCTAAACTTAGGTA?TTTAATACACAAAAATATCCGCCAGAGAACTACGAGCA?AAACGCTTAAAACTCTAAGGACTTGGCGGTACCTCAAACCCCCCTAGAGGAGCCTGTCCTAT?AATCGATAATCCACGATTTACCTCACCATCCCTTGCTTAGTCCCGCCTATATACCACCGTCACCAGCTTACCCTATGAGGGACAC??AAAGTAGGCAAAATAACCAGAA???ACAGTTAACAAGTCAGGTCAAGGTGTAGCTAATTGAGAT?GGAAGAGATGGGCTACATTTTCTACACTAGAAATTAATTTACGGAAAGGAATTATGAAATA?AGTCCCACAAGTAGGATTTAGCAGTAAACCGGGATTA?GAATGCCCAATTTAAGCCGGTCCTGAGGTGC?ATCGACTGGGATCAATTGTGCATCCTACAGCCCCTGGGCTCTGGGGGCTTTGGGTCTGTCTACAAGGCCACCTACCGTGGGGAGATAGTGGCTGTGAAACAGGTGAAGAAGTGCAGCAAGAACCGGCTGGCATCACGGCAAAGTTTCTGGGCTGAGCTGAATGTGGCCCGCCTACACCATGACAATGTGGTACGTGTTGTAGCTGCCAGCACATGTGCCCCTGCCAGCCAAGACAGCCTGGGCACCATCATAATGGAATACGCGGGCCGCACTACCCTGCACCATGTCATCTATGGCACTGGCTGCCTGCAGGGAAAGGGAGAGGATGATGGGGGTGGATGTGGCAGAGAACCTCTAAGCATAGCTGAGTCCCTGGGTTATTGCTCTGCCATTGTGACTGGCTTAGCCTTCCTCCACTCACAGTGCATTGTGCATCTGGACCTGAAGCCTGCTAATGTGTTCATCACCGAGCAGGGGGTGTGTAAGATTGGAGACTTTGGGTGCTCTCAAAAGCTGGAGGATAGTGTGTCTCCAGGTCCCCAGCTTTACCAGCAGGGGGGCACATATACCCACCGTGCCCCTGAGCTCCTGAAAGGGGAGCA?ATGACTACCAACCTACGAAAAACTCACCCCCTAATAAAAATTATCAACAATTCATTCATTGACCTCCCAAGCCCCTCTAACATCTCTGCTTGATGAAACTTCGGCTCATTACTAGGTGCCTGCCTAATCCTACAAATCATTACCGGAATCTTCCTAGCAATGCACTATTCACCAGATATCTCACTAGCATTCTCATCAGTAACCCATATCACCCGAGATGTACAATATGGTTGACTTATCCGCAACCTGCATGCCAACGGGGCCTCCATTTTCTTCATATGTATTTATCTTCACATTGGTCGAGGACTCTACTACGGCTCGTATTTGTACAAAGAAACCTGAAACACAGGAATCATACTGCTACTTCTAACTATAGCCACTGCATTCGTAGGTTATGTCTTACCCTGGGGCCAAATATCATTTTGAGGCGCCACTGTCATCACCAACCTACTCTCGGCCACCCCTTACATCGGCAACACTCTAGTCCAATGAATTTGAGGGGGATTCTCAGTAGACAATGCCACCCTAACTCGATTCTTCACCTTTCATTTTCTACTACCTTTTACCATCGCCGGTTTAGCAGCCGTACACTTACTCTTCCTCCACGAAACCGGATCAAATAACCCAACAGGATTAAACTCAAACGCCGACAAAATTCCTTTCCACCCCTATTTCTCATACAAGGACTTACTAGGCCTCATCCTAACACTCACCTTCTTATTAACCCTAGCATTATTCTTTCCAAACCTTCTAGGCGACCCGGACAACTTCACACCAGCTAACCCACTATCCACCCCTCCACATATCAAACCAGAATGATACTTCCTATTTGCCTATGCAATCCTTCGATCCATTCCAAATAAACTAGGAGGCGTACTTGCCCTTTTATTCTCCATCCTTGTATTATTCACAATACCAACCTTACACACATCAAAACAGCGCACAGCTTCATTCCGACCACTAACCCAAACCTTATTTTGATGTTTAGTAGCTGACTTACTAGTACTCACATGAATCGGAGGACAACCAGTCGAAGATCCATTCATCACCATTGGCCAAGCAGCCTCCATCTTTTACTTTACAATCCTTCTAACACTCCTACCCTTTATAGCATTAATTGAAAACAAAATACTAAACCAA?CAAGACCTGGATGACTATTTGAATGGCCCCTTCACTGTGGTGGTGAAGGAGTCTTGTGATGGGATGGGAGATGTCAGTGAGAAGCATGGAAGTGGACCACCTGTCCCTGAGAAGGCAGTTCGATTTTCTTTCACCCTCATGAGCATCAGTTTAGCTCATGGTAATGAAAATATAAGGATCTTTGAAGAAGTCAAGCCCAATTCAGAGCTGTGTTGCAAGCCCTTGTGCCTTATGCTGGCCGATGAATCAGACCATGAGACTCTGACAGCCATCCTGAGCCCTCTCATAGCAGAAAGAGAGACCATGAAAAGCAGTGTTTTGCTTCTTGAAATGGGAGGCATCCTCAGAACATTCAAATTCATCTTTAGGGGTACAGGTTATGATGAGAAACTTGTCCGTGAAGTGGAAGGCCTTGAAGCCTCAGGCTCTACTTACATCTGCACTCTTTGTGATGCAACTCGCCTGGAAGCCTCTCAGAACTTGGTCCTCCACTCCATAACAAGAAGTCATGCTGAAAACCTGGAGCGGTATGAGGTATGGAGGTCCAACCCATATAATGAATCTGTTGATGAGTTACGTGACAGAGTGAAGGGTGTTTCTGCCAAAACTTTCATTGAGACTGTTCCTTCCATAGATGCACTG?????????????????????????????????????????????????????????????????????????????????????????????????????????????????????????????????????????????????????????????????????????????????????????????????????????????????????????????????????????????????????????????????????????????????????????????????????????????????????????????????????????????????????????????????????????????????????????????????????????????????????????????????????????????????????????????????????????????????????????????????????????????????????????????????????????????????????????????????????????????????????????????????????????????????????????????????????????????????????????????????????????????? 
Vijayachelys_silvatica ?????????????????????AATCATAAAGACATTGGCACCTTATATTTGATTTTCGGGGCCTGAGCAGGCATAGCAGGCACAGCATTAAGTTTATTAATCCGTGCAGAATTAAGCCAACCAGGAACCCTCCTAGGAAACGACCAAATCTATAACGTCATTGTGACAGCCCATGCTTTTATTATAATTTTTTTCATAGTTATACCTATCATAATTGGTGGCTTTGGAAACTGACTTTTACCCTTAATAATTGGAGCTCCAGATATAGCATTTCCACGTATAAACAATATAAGCTTCTGACTTCTCCCACCATCACTTCTTCTGCTCTTAGCCTCATCAGGGGTTGAAGCAGGCGCAGGCACAGGCTGAACAGTTTACCCGCCATTAGCTGGAAACTTAGCCCATTGTGGCGCCTCAGTGGATTTAACTATTTTTTCCCTTCACTTGGCTGGTGTATCTTCAATTTTAGGGGCTATTAACTTTATCACTACAACAATCAACATGAAATCTCCAGTTATATCACAATACCAAACACCTTTATTTGTATGATCCGTACTTATCACAGCTATCCTACTACTTCTCTCGTTACCAGTATTAGCTGCAGGTATTACCATATTACTTACAGATCGAAATCTAAATACAACTTTCTTTGATCCTTCTGGAGGAGGAGACCCAATTTTATATCAACATTTATTCTGATTCTTTGGCCACCCTGAAGTATATATCCTAATCCTACCAGGATTTGGCATAATCTCACATGTTGTTACCTATTACGCCAGTAAAAAAGAACCATTTGGGTACATGGGAATAGTCTGAGC????????????????????????????????????????????????????????????????????????????????????????????????????????????????????????????????????????????????????????????????????????????????????????????????????????????????????????????????????????????????????????????????????????????????????????????????????????????????????????????????????????????????????????????????????????????????????????????????????????????????????????????????????????????????????????????????????????????????????????????????????????????????????????????????????????????????????????????????????????????????????????????????????????????????????????????????????????????????????????????????????????????????????????????????????????????????????????????????????????????????????????????????????????????????????????????????????????????????????????????????????????????????????????????????????????????????????????????????????????????????????????????????????????????????????????????????????????????????????????????????????????????????????????????????????????????????????????????????????????????????????????????????????????????????????????????????????????????????????????????????????????????????????????????????????????????????????????????????????????????????????????????????????????????????????????????????????????????????????????????????????????????????????????????????????????????????????????????????????????????????????????????????????????????????????????????????????????????????????????????????????????????????????????????????????????????????????????????????????????????????????????????????????????????????????????????????????????????????????????????????????????????????????????????????????????????????????????????????????????????????????????????????????????????????????????????????????????????????????????????????????????????????????????????????????????????????????????????????????????????????????????????????????????????????????????????????????????????????????????????????????????????????????????????????????????????????????????????????????????????????????????????????????????????????????????????????????????????????????????????????????????????????????????????????????????????????????????????????????????????????????????????????????????????????????????????????????????????????????????????????????????????????????????????????????????????????????????????????????????????????????????????????????????????????????????????????????????????????????????????????????????????????????????????????????????????????????????????????????????????????????????????????????????????????????????????????????????????????????????????????????????????????????????????????????????????????????????????????????????????????????????????????????????????????????????????????????????????????????????????????????????????????????????????????????????????????????????????????????????????????????????????????????????????????????????????????????????????????????????????????????????????????????????????????????????????????????????????????????????????????????????????????????????????????????????????????????????????????????????????????????????????????????????????????????????????????????????????????????????????????????????????????????????????????????????????????????????????????????????????????????????????????????????????????????????????????????????????????????????????????????????????????????????????????????????????????????????????????????????????????????????????????????????????????????????????????????????????????????????????????????????????????????????????????????????? 
Rhinoclemmys_annulata ACTCGTTGATTTTTCTCTACAAACCACAAAGACATTGGCACCCTGTACTTGATTTTCGGGGCCTGAGCAGGTATAGTGGGCACAGCATTAAGTTTACTAATTCGAGCAGAATTAAGCCAACCAGGGACTCTCCTAGGAGATGACCAGCTCTATAATGTTATCGTCACAGCCCATGCTTTTATTATAATTTTCTTCATAGTTATACCAATTATAATTGGAGGCTTTGGAAATTGACTTGTACCTTTAATAATCGGAGCGCCAGATATAGCATTTCCCCGCATAAATAACATAAGCTTCTGACTCCTACCCCCTTCTCTGCTTCTACTGCTAGCTTCATCAGGAATTGAAGCGGGTGCCGGCACAGGTTGAACCGTATACCCACCACTAGCTGGAAACTTGGCCCACGCTGGCGCCTCTGTAGACCTAACTATTTTTTCGCTTCACCTAGCTGGTGTGTCATCCATTCTAGGGGCTATCAACTTCATCACTACAGCAATCAACATAAAATCCCCAGCCATATCCCAATATCAAACGCCATTATTCGTGTGATCAGTACTCATTACAGCTGTTCTGCTACTGCTCTCACTGCCCGTACTTGCCGCAGGCATCACTATACTACTTACAGACCGAAACCTAAACACAACCTTCTTTGACCCTTCAGGAGGGGGAGATCCAATCTTGTACCAACACTTATTTTGATTCTTTGGCCACCCTGAAGTATACATCTTAATCTTACCTGGATTTGGCATAATCTCGCATATTGTTGCCCATTACGCCGGCAAAAAAGAACCATTCGGATATATAGGAATAGTTTGAGCAATAATATCTATTGGCTTCCTTGGCTTATGG?GCTT?AGCCCTAAACTCAGATA?TTTCACATACAAAAATATCCGCCAGAGAACTACGAGCA?AGACGCTTAAAACTCTAAGGACTTGGCGGTATCTCAAACCCCCCTAGAGGAGCCTGTTCTAT?AATCGATAATCCACGATTCACCCCACCATCCCTTGC?CAATACCGCCTATATACCGCCGTCACCAGCTTACCCTATGAAGGACAC??AAAGCAAGCAAAATAGTTAAAA????CAACTAACAAGTCAGGTCAAGGTGTAGCTAATTGAGAT?GGAAGAAATGGGCTACATTTTCTATACTAGAAATTAATTTACAGAAAGGA?CTATGAAATATAGCCCTACAAGTAGGATTTAGCAGTAAATCGGAGTCA?GAATACCCGACTTAAGCCGGTCCTGAGATAC?ATCGACTGGGATCAATTGTGCCTCCTACAGCCCCTGGGCTCTGGGGGCTTTGGGTCTGTCTACAAGGCCACCTACCGTGGGGAGACAGTGGCTGTGAAACAGGTGAAGAAGTGCAGCAAGAACCGGCTGGCATCACGGCAAAGTTTCTGGGCTGAGCTGAATGTGGCCCGCCTACACCATGACAATGTGGTACGTGTTGTAGCTGCCAGCACATGTGCCCCTGCCAGCCAAGACAGCCTGGGCACCATCATAATGGAATACGCGGGCCGCACTACCCTGCACCATGTCATCTATGGCACTGGCTGCCTGCAGGGAAAGGGAGAGGATGATGGGGGTGGATGTGGCAGAGAACCCCTAAGCATAGCTGAGTCCCTGGGTTATTGCTCTGACATTGTGACTGGCTTAGCCTTCCTCCACTCACAGTGCATTGTGCATCTGGACCTGAAGCCTGCTAATGTGTTCATCACTGAGCAGGGGGTGTGTAAGATTGGAGACTTTGGGTGCTCCCAAAAGCTGGAGGATAGTGTGTCTCCAGGTCCCCAGCTTTACCAGCAGGGGGGCACATATACCCATCGTGCCCCTGAGCTCCTGAAAGGGGAGCA?ATGACCACAAACCTACGAAAAACTCATCCAATAATAAAAATCATCAATAACTCATTCATCGACCTACCAAGCCCCTCCAATATTTCTGCTTGATGAAACTTCGGATCTCTACTCGGCACCTGCCTAATTCTACAAATTATTACAGGCATTTTCCTAGCAATACACTACTCATCAGACATCTCACTAGCATTCTCATCAGTCGCCCATATCACCCGAGACGTACAATATGGATGACTCATCCGCAACATACACGCCAACGGAGCCTCCATCTTCTTTATATGCATCTATCTCCACATTGGACGTGGCCTCTACTACGGCTCATATCTCTACAAAGAGACCTGAAACACAGGAACCATCCTATTACTTCTTACCATAGCCACTGCATTCGTAGGCTATGTTCTACCATGAGGCCAAATATCATTCTGAGGCGCCACTGTCATTACCAACCTGCTCTCAGCCATCCCTTACATAGGCAACACCTTAGTACAATGAATCTGAGGGGGGTTCTCAGTAGACAATGCTACCCTAACCCGATTCTTCACCTTTCACTTCCTACTCCCCTTCATTATCGCCGGTCTAGCAGTAGTACACCTCCTATTCCTTCATGAAACCGGATCAAACAATCCAACAGGATTAAATTCAGATACCGACAAAATCCCATTTCACCCATACTTTTCTTACAAAGACCTGCTAGGACTCATCTTAATACTAACTCTCCTACTAACCCTAACATTATTCTCCCCAAACCTACTAAGCGACCCAGACAACTTCACACCAGCCAATCCTCTATCCACCCCCCCCCACATTAAACCAGAATGATACTTCTTATTCGCCTACGCCATTCTTCGATCCATCCCAAATAAACTAGGAGGGGTACTTGCCCTATTACTCTCAATCCTGGTACTCTTCATCATGCCAATATTACACACATCCAAACAACGCACAACCCTATTCCGACCCCTAACCCAAACCCTATTCTGATGCTTAACAGCCGACCTACTTGTACTCACATGAATTGGAGGTCAACCAGTTGAAGACCCATTCATCACTATCGGCCAAATAGCCTCTATCTTATACTTCGCAATCCTCTTAGTACTCATGCCAGCCGTCGGACTAATTGAAGACAAAATACTAACTTTA?CAAGACCTGGATGACTATTTGAATGGCCCCTTCACTGTGGTGGTGAAGGAGTCTTGTGATGGGATGGGAGATGTTAGTGAGAAGCATGGAAATGGCCCACCTGTCCCTGAGAAGGCAGTTCGATTTTCTTTCACCCTCATGAACATCAGTATAGCTCATGGTAATGAAAATATAAGGATATTTGAAGAAGTCAAGCCCAATTCAGAGCTGTGTTGCAAGCCCTTGTGCCTTATGCTGGCCGATGAATCAGACCATGAGACTCTGACAGCCATCCTGAGCCCTCTCATAGCAGAAAGAGAGACCATGAAAAGCAGCGTTTTGCTTCTTGAAATGGGAGGCATCCTCAGAACATTCAAATTCATCTTTAGGGGTACAGGTTATGATGAGAAACTTGTCCGTGAAGTGGAAGGCCTTGAAGCCTCAGGCTCTACGTACATCTGCACTCTTTGTGATGCAACTCGCCTGGAAGCCTCTCAGAACTTGGTCCTCCACTCCATAACGAGAAGTCATGCTGAAAACCTGGAACGGTATGAGGTGTGGAGGTCCAACCCATATAATGAATCTGTTGATGAGTTACGTGACAGAGTGAAGGGTGTTTCTGCCAAACCTTTCATTGAGACTGTTCCTTCCATAGATGCACTG?????????????????????????????????????????????????????????????????????????????????????????????????????????????????????????????????????????????????????????????????????????????????????????????????????????????????????????????????????????????????????????????????????????????????????????????????????????????????????????????????????????????????????????????????????????????????????????????????????????????????????????????????????????????????????????????????????????????????????????????????????????????????????????????????????????????????????????????????????????????????????????????????????????????????????????????????????????????????????????????????????????????? 
Rhinoclemmys_areolata ACTCGCTGATTTTTCTCTACAAACCACAAAGACATTGGCACCTTGTACTTGATCTTCGGAGCCTGAGCAGGTATAGTGGGTACAGCATTAAGTTTACTGATTCGAGCAGAATTAAGCCAGCCAGGAACCCTACTAGGGGATGACCAGATCTATAATGTTATCGTCACAGCCCATGCTTTTATTATAATTTTCTTCATGGTTATACCAATTATAATTGGGGGTTTTGGAAATTGACTTGTGCCTTTAATAATTGGAGCGCCAGATATAGCATTCCCCCGCATAAATAACATGAGCTTCTGACTCCTACCCCCTTCTCTGCTTCTATTACTAGCCTCATCAGGGATTGAAGCAGGTGCAGGCACAGGCTGAACCGTATACCCGCCATTAGCCGGAAACTTGGCTCACGCTGGTGCCTCTGTAGACCTAACTATTTTTTCCCTTCACCTAGCTGGTGTATCATCTATTCTAGGGGCTATCAACTTCATTACTACAGCAATTAACATAAAATCCCCGGCCATATCCCAATACCAAACACCATTATTTGTATGATCAGTACTAATTACAGCTGTCCTGCTACTACTTTCATTACCCGTACTTGCTGCAGGCATCACTATGCTACTTACAGATCGAAATCTAAACACAACCTTCTTTGACCCATCAGGTGGGGGAGACCCAATCTTATACCAACACTTATTTTGATTCTTTGGTCACCCTGAAGTATACATCTTAATCTTACCGGGGTTCGGCATAATCTCACATATCGTTACCTATTACACCGGCAAAAAGGAACCATTCGGATATATAGGAATAGTCTGAGCAATAATATCTATCGGCTTCCTTGGCTTTATG?GCTT?AGCCCTAAACTCAGATA?TTTCACACACAAAAATATCCGCCAGAGAACTACGAGCA?AGACGCTTAAAACTCTAAGGACTTGGCGGTATCTCAAACCCCCCTAGAGGAGCCTGTTCTAC?AATCGATAATCCACGATCCACCCCGCCATCCCTTGC?CAGTACCGCCTATATACCGCCGTCACCAGCTTACCCTATGAAGGACAC??AAAGTAAGCAAAATAGTTAAAA?????CACTAACAAGTCAGGTCAAGGTGTAGCTAATTGAGAT?GGAAGAAATGGGCTACATTTTCTATACTAGAAATTAACTTACGGAAAGGA?CTATGAAATA?AGCCCTACAAGTAGGATTTAGCAGTAAATCGGAGTCA?GAATACCCGACTTAAGCCGGTCCTGAGATAC?ATCGACTGGGATCAATTGTGCCTCCTACAGCCCCTGGGCTCTGGGGGCTTTGGGTCTGTCTACAAGGCCACCTACCGTGGGGAGACAGTGGCTGTGAAACAGGTGAAGAAGTGCAGCAAGAACCGGCTGGCATCACGGCAAAGTTTCTGGGCTGAGCTGAATGTGGCCCGCCTACACCATGACAATGTGGTACGTGTTGTAGCTGCCAGCACATGTGCCCCTGCCAGCCAAGACAGCCTGGGCACCATCATAATGGAATACGCGGGCCGCACTACCCTGCACCATGTCATCTATGGCACTGGCTGCCTGCAGGGAAAGGGAGAGGATGATGGGGGTGGATCTGGCAGAGAACCCCTAAGCATAGCTGAGTCCCTGGGTTATTGCTCTGACATTGTGACTGGCTTAGCCTTTCTCCACTCACAGTCCATTGTGCATCTGGACCTGAAGCCTGCTAATGTGTTCATCACCGAGCAGGGGGTGTGTAAGATTGGAGACTTTGGGTGCTCCCAAAAGCTGGAGGATAGTGTGTCTCCAGGTCCCCAGCTTTACCAGCAGGGGGGCACATATACCCATCGTGCCCCTGAGCTCCTGAAAGGGGAGCA?ATGACCACAAACCTACGAAAAACTCATCCAATAATAAAAATCATCAATAATTCCTTCATCGACTTACCAAGCCCTTCCAACATTTCTGCTTGATGAAATTTCGGATCTCTACTCGGCACCTGCCTAATCCTACAAATCACCACCGGTATCTTCCTAGCAATACACTACTCATCAGACATCTCATTAGCATTCTCATCAGTAGCCCATATTACCCGAGACGTACAGTACGGATGACTCATCCGCAACATACATGCCAACGGAGCTTCCATCTTCTTTATATGCATCTACCTTCACATCGGACGTGGCCTCTACTACGGCTCATACCTCTACAAAGAAACCTGAAACACAGGAATCATCCTATTATTTATAACCATGGCCACTGCATTCGTAGGCTATGTCCTACCATGAGGACAAATATCATTCTGAGGGGCTACCGTCATTACCAACTTACTCTCAGCTATCCCGTACACAGGTAACGCCCTAGTACAATGAATCTGAGGGGGATTCTCAGTAGACAACGCCACCTTAACCCGATTCTTCACCTTTCACTTCCTACTCCCCTTCCTAATCGCCGGCCTAGCAATCGTGCACCTCCTCTTCCTTCACGAAACCGGATCAAACAACCCAACAGGGTTAAACTCAAACACAGACAAAATCCCCTTTCATCCATACTTTTCCTACAAAGACCTTCTAGGGCTCATCTTAATACTAACCCTCCTACTAACCCTAACACTATTCTCCCCAAACCTCCTAAGCGACCCAGACAACTTCACACCAGCCAATCCCCTATCCACCCCTCCCCACATTAAACCAGAATGATACTTCTTATTCGCCTATGCCATTCTCCGATCCATTCCAAACAAACTAGGAGGTGTACTCGCCCTATTACTCTCCATTCTAGTGCTCTTCATTATACCAGTACTACACACATCTAAACAACGCACAACCCTATTCCGACCCATAACCCAAACCCTATTCTGATGCTTAACAGCTGACCTACTAGTACTCACATGAATTGGCGGCCAACCAGTCGAAGATCCATTCATCATTATCGGTCAAATAGCCTCTATCTTATACTTTACAATCCTCTTAGTGCTCATACCAACTGGCGGACTAATTGAAAACAAAATATTAACCCTA?CAAGACCTGGATGACTATTTGAATGGCCCCTTCACTGTGGTGGTGAAGGAGTCTTGTGATGGGATGGGAGATGTCAGTGAGAAGCATGGAAGTGGACCACCTGTCCCTGAGAAGGCAGTTCGATTTTCTTTCACCCTCATGAACATCAGTATAGCTCATGGTAATGAAAATATAAGGATCTTTGAAGAAGTCAAGCCCAATTCAGAGCTGTGTTGCAAGCCCTTGTGCCTTATGCTGGCCGATGAATCAGACCATGAGACTCTGACAGCCATCCTGAGCCCTCTCATAGCAGAAAGAGAGACCATGAAAAGCAGCGTTTTGCTTCTTGAAATGGGAGGCATCCTCAGAACATTCAAATTCATCTTTAGGGGTACAGGTTATGATGAGAAACTTGTCCGTGAAGTGGAAGGCCTTGAAGCCTCAGGCTCTACGTACATCTGCACTCTTTGTGATGCAACTCGCCTGGAAGCCTCTCAGAACTTGGTCCTCCACTCCATAACAAGAAGTCATGCTGAAAACCTGGAACGGTATGAGGTGTGGAGGTCCAACCCATATAATGAATCTGTTGATGAGTTACGTGACAGAGTGAAGGGTGTTTCTGCCAAACCTTTCATTGAGACTGTTCCTTCCATAGATGCACTG?????????????????????????????????????????????????????????????????????????????????????????????????????????????????????????????????????????????????????????????????????????????????????????????????????????????????????????????????????????????????????????????????????????????????????????????????????????????????????????????????????????????????????????????????????????????????????????????????????????????????????????????????????????????????????????????????????????????????????????????????????????????????????????????????????????????????????????????????????????????????????????????????????????????????????????????????????????????????????????????????????????????? 
Rhinoclemmys_funerea ACTCGCTGATTTTTCTCTACAAACCACAAAGACATTGGCACCTTGTATCTGATCTTCGGGGCCTGAGCAGGTATAGTGGGCACAGCATTAAGTTTATTGATTCGAGCAGAATTAAGCCAACCAGGGACCCTATTAGGAGACGACCAAATCTATAATGTTATCGTTACAGCCCATGCTTTTATTATAATTTTCTTCATGGTTATGCCAATTATGATTGGAGGCTTTGGAAATTGACTTGTGCCTTTAATGATCGGAGCACCAGATATAGCATTCCCCCGCATAAATAACATGAGTTTCTGACTCCTGCCCCCTTCTCTGCTTCTATTATTAGCCTCATCAGGAATTGAAGCAGGTGCAGGCACAGGCTGAACCGTGTACCCACCATTAGCCGGAAACTTGGCCCACGCTGGCGCCTCTGTAGATCTAACTATTTTTTCCCTTCACCTGGCTGGCGTATCATCTATTCTAGGGGCTATCAACTTCATTACTACAGCAATTAACATAAAATCCCCGGCCATATCCCAATACCAAACACCATTATTTGTATGATCGGTACTCATTACAGCTGTCCTACTACTGCTCTCACTACCAGTACTTGCTGCAGGAATCACTATACTACTTACAGATCGAAATCTAAATACAACCTTCTTTGACCCTTCAGGAGGAGGAGACCCAATCTTATACCAACACTTATTTTGATTCTTTGGTCACCCTGAAGTATACATCCTAATCCTGCCAGGGTTCGGCATAATCTCACATATTGTTACTTATTACACTGGCAAAAAAGAACCATTCGGATACATAGGAATAGTCTGAGCAATAATATCTATTGGCTTCCTTGGCTTTATG?GCTT?AGCCCTAAACCCAGATA?TTTACCACACAAAAATATCCGCCAGAGAACTACGAGCA?AGACGCTTAAAACTCTAAGGACTTGGCGGTATCTCAAACCCCCCTAGAGGAGCCTGTTCTAC?AATCGATAATCCACGATCCACCCCACCATCCCTTGC?CAATACCGCCTATATACCGCCGTCACCAGCTTACCCTATGAAGGACAC??AAAGCAAGCAAAATAGTTAAAA????CAACTAACAAGTCAGGTCAAGGTGTAGCTAACTGAGAT?GGAAGAAATGGGCTACATTTTCTACACTAGAAATTAATTTACGGAAAGGA?CTATGAAACA?AGCCCTATAAGTAGGATTTAGCAGTAAATCGGAGTCA?GAATACCCGACTTAAGCCGGTCCTGAGATAC?ATCGACTGGGATCAATTGTGTCTCCTACAGCCCCTGGGCTCTGGGGGCTTTGGGTCTGTCTACAAGGCCACCTACCGTGGGGAGACAGTGGCTGTGAAACAGGTGAAGAAGTGCAGCAAGAACCGGCTGGCATCACGGCAAAGTTTCTGGGCTGAGCTGAATGTGGCCCGCCTACACCATGACAATGTGGTTCGTGTTGTAGCTGCCAGCACATGTGCCCCTGCCAACCAAGACAGCCTGGGTACCATCATAATGGAATACGCGGGCCGCACTACCCTGCACCATGTCATCTATGGCACTGGCTGCCTGCAGGGAAAGGGAGAGGATGATGGGGGTGGATGTGGCAGAGAACCCCTAAGCATAGCTGAGTCCCTGGGTTATTGCTCTGACATTGTGACTGGCTTAGCCTTCCTCCACTCACAGTGCATTGTGCATCTGGACCTGAAGCCTGCTAATGTGTTCATCACTGAGCAGGGGGTGTGTAAGATTGGAGACTTTGGGTGCTCCCAAAAGCTGGAGGATAGTGTGTCTCCAGGTCCCCAGCTTTACCAGCAGGGGGGCACATATACCCATCGTGCCCCTGAGCTCCTGAAAGGGGAGCA?ATGACTACAAACTTACGAAAAACTCACCCAATAATAAAAATCATCAATAACTCGTTCATCGACCTGCCAAGCCCTTCCAACATCTCTGCTTGATGAAACTTCGGATCTCTACTCGGCACTTGCCTAATCCTACAAATCACCACCGGTATTTTCCTAGCAATACACTACTCATCAGACATCTCACTAGCATTCTCATCAGTAGCCCATATTGCCCGAGACGTACAATACGGATGACTCATCCGCAACATACATGCCAACGGAGCCTCCATCTTCTTTATATGCATTTACCTTCACATTGGACGTGGCCTCTACTACGGCTCATATCTTTACAAAGAAACCTGAAACACAGGAATCATCCTATTACTTATAACCATAGCCACTGCATTCGTAGGCTATGTCCTACCATGGGGCCAAATATCGTTCTGAGGGGCTACCGTCATTACCAACTTACTCTCAGCTATCCCTTACACAGGTAGCACCCTAGTACAATGAATCTGAGGTGGATTTTCAGTAGACAACGCCACCCTAACACGATTCTTCACCTTTCACTTCCTACTCCCCTTCCTCATCGCCGGCCTAGCAATAGTGCACCTACTCTTCCTTCAAGAAACTGGATCAAACAAACCAACAGGATTAAACTCAAACACCGACAAAATCCCCTTTCACCCTTATTTCTCCTACAAGGACCTATTAGGACTCATCTTAATACTAACCCTCCTACTAGCCCTAACATTATTCTTCCCAAACCTCCTAAGCGACCCAGACAACTTCACACCAGCCAATCCCCTATCCACCCCTCCCCACATTAAACCAGAATGATATTTCTTATTCGCCTACGCTATTCTCCGATCTATCCCAAACAAACTAGGAGGCGTACTAGCCCTATTACTCTCTATTCTAGTACTCTTCATTATACCAGTACTACACACATCCAAACAACGCACAACCCTATTCCGACCCATAACCCAAACCCTATTCTGATGTTTAACAGCTGACCTATTAGTACTCACATGAATTGGGGGTCAACCAGTCGAAGATCCATTTATCATTATCGGTCAAATAGCCTCCATCTTATACTTCACGATCCTCCTAGTACTAATACCAACTGCCGGACTAATCGAAAACAAAATATTAACTTTA?CAAGACCTGGATGACTATTTGAATGGCCCCTTCACTGTGGTGGTGAAGGAGTCTTGTGATGGGATGGGAGATGTCAGTGAGAAGCATGGAAGTGGACCACCTGTCCCTGAGAAGGCAGTTCGATTTTCTTTCACCCTCATGAACATCAGTATAGCTCATGGTAATGAAAATATAAGGATCTTTGAAGAAGTCAAGCCCAATTCAGAGCTGTGTTGCAAGCCCTTGTGCCTTATGCTGGCCGATGAATCAGACCATGAGACTCTGACAGCCATCCTGAGCCCTGTCATAGCAGAAAGAGAGACCATGAAAAGCAGCGTTTTGCTTCTTGAAATGGGAGGCATCCTCAGAACATTCAAATTCATCTTTAGGGGTACAGGTTATGATGAGAAACTTGTCCGTGAAGTGGAAGGCCTTGAAGCTTCAGGCTCTACGTACATCTGCACTCTTTGTGATGCAACTCGCCTGGAAGCCTCTCAGAACTTGGTCCTCCACTCCATAACAAGAAGTCATGCTGAAAACCTGGAACGGTATGAGGTGTGGAGGTCCAACCCATATAATGAATCTGTTGATGAGTTACGTGACAGAGTGAAGGGTGTTTCTGCCAAACCTTTCATTGAGACTGTTCCTTCCATAGATGCACTG?ATTGCCAGAAATGATACCATCTACATCCTAGGGGGTCATTCCCTTGAAAATAACATCAGACCCCCCAACCTATACAGGCTAAAAATTGACCTGCCACTAGGCAGCCCAGCTGTGAGCTGCACCATCTTGCCTGGGGGGATCTCTGTCTCCAGTGCTCTTGTGACTCAGACTGGTGATAAAGAGTTTGTCATGGTTGGAGGCTACCAGTGTGACAACCAGAAGAGGATGTTTTGTAATACAATCACTTTAGAAGATAACAACATAGAGATTGGGGAAAGGGAGACCCCAGATTGGACACCAGATATTAAACACTGCAAGATATGGTTTGGTAGTGATATGGGTAAAGGGGCCATATTGCTTGGTATACCAGGGGACAACAGGCAACTAATTTCAGATGCAAACTACTTTTACATTTTGAGATGTGGAGGAACAAGAGAGGATGAGGAAGAGGTGGCACAAACTTGCAGTCAGACATCTACAGAAGACCCAGGGGACTCCACACCATTTGAAGATTCAGAGGAGTTCTGTTTTAGTGCTGAAGCCAATAGTTTTGACGATGATGATATTGACACCTATAACGAAGATGATGAAGAAGATGAATCAGAAACAGGCTACTGGATCACCTGCTCTGCCAACTGTGACATTGACATCA? 
Rhinoclemmys_nasuta ?????????????????????AACCACAAAGACATTGGCACCTTGTACTTAATTTTCGGTGCCTGGGCAGGTATAGTGGGCACAGCATTAAGCTTATTAATTCGAGCGGAATTAAGCCAACCAGGGACTCTCCTAGGAGATGACCAGATTTATAATGTTATCGTCACAGCCCATGCTTTTATCATAATCTTCTTCATAGTTATACCAGTTATAATTGGAGGCTTTGGAAATTGACTCGTACCTTTAATGATTGGAGCCCCAGATATAGCATTCCCACGCATGAATAATATGAGTTTCTGACTCCTACCTCCTTCTCTCCTTCTACTGCTAGCCTCATCAGGAATTGAAGCAGGTGCAGGTACAGGTTGAACCGTTTACCCTCCCCTAGCCGGAAACTTGGCCCATGCTGGTGCCTCTGTAGATCTAACTATTTTTTCCCTTCACCTGGCTGGCGCATCATCCATTCTAGGGGCCATTAACTTCATTACTACAGCAATCAACATAAAATCCCCATCCATATCCCAATATCAAACACCATTATTTGTATGATCAGTACTCATTACAGCCGTCCTACTGCTGCTCTCACTGCCTGTACTTGCCGCAGGCATCACTATACTACTTACAGATCGAAATCTAAACACAACCTTCTTTGACCCATCAGGCGGGGGTGATCCAATCTTATACCAACACTTATTTTGATTCTTTGGCCACCCTGAAGTATATATTCTGATCTTACCAGGATTTGGCATAATCTCACATATCGTTACCTATTACGCCGGCAAAAAAGAACCATTCGGGTACATAGGAATAGTCTGAGC????????????????????????????????GCTT?AGCCCTAAACTCAGATA?TTTCACATACAAAAATATCCGCCAGAGAACTACGAGCA?AAACGCTTAAAACTCTAAGGACTTGGCGGTATCTCAAACCCCCCTAGAGGAGCCTGTTCTAC?AATCGATAATCCACGATCCACCCCACCATCCCTTGC?CAATACCGCCTATATACCGCCGTCATCAGCCTACCCTATGAAGGACAC?AAAAGTAAGCAAAACAGTTAAAA?????CACTAACAAGTCAGGTCAAGGTGTAGCTAATTGAGAT?GGGAGAAATGGGCTACATTTTCTATACTAGAAATTAATTTACGGAAAAGA?CTATGAAACA?AGCCTTACAAGCTGGATTTAGCAGTAAATCGGAGTCA?GAATACCCGACTTAAGCCGGTTCTGAGATAC?ATCGACTGGGATCAATTGTGCTTCCTACAGCCCCTGGGCTCTGGGGGCTTTGGGTCTGTCTACAAGGCCACCTACCGTGGGGAGACAGTGGCTGTGAAACAGGTGAAGAAGTGCAGCAAGAACCGGCTGGCATCACGGCAAAGTTTCTGGGCTGAGCTGAATGTGGCCCGCCTACACCATGACAATGTGGTACGTGTTGTAGCTGCCAGCACATGTGCCCCTGCCAGCCAAGACAGCCTGGGCACCATCATAATGGAATACGCGGGCCGCACTACCCTGCACCATGTCATCTATGGCACTGGCTGCCTGCAGGGAAAGGGAGAGGATGATGGGGGTGGATGTGGCAGAGAACCCCTAAGCATAGCTGAGTCCCTGGGTTATTGCTCTGACATTGTGACTGGCTTAGCCTTCCTCCACTCACAGTGCATTGTGCATCTGGATCTGAAGCCTGCTAATGTGTTCATCACCGAGCAGGGGGTGTGTAAGATTGGAGACTTTGGGTGCTCCCAAAAGCTGGAGGATAGTGTGTCTCCAGGTCCCCAGCTTTACCAGCAGGGGGGCACATATACCCACCGTGCCCCTGAGCTCCTGAAAGGGGAGCA??????????????????????????????????????????????????????????????????????????????????????????????????????????????????????????????????????????????????????????????????????????????????????????????????????????????????????????????????????????????????????????????????????????????????????????????????????????????????????????????????????????????????????????????????????????????????????????????????????????????????????????????????????????????????????????????????????????????????????????????????????????????????????????????????????????????????????????????????????????????????????????????????????????????????????????????????????????????????????????????????????????????????????????????????????????????????????????????????????????????????????????????????????????????????????????????????????????????????????????????????????????????????????????????????????????????????????????????????????????????????????????????????????????????????????????????????????????????????????????????????????????????????????????????????????????????????????????????????????????????????????????????????????????????????????????????????????????????????????????????????????????????????????CAAGACCTGGATGACTATTTGAATGGCCCCTTCACTGTGGTGGTGAAGGAGTCTTGTGATGGGATGGGAGATGTCAGTGAGAAGCATGGAAGTGGACCACCTGTCCCTGAGAAGGCAGTTCGATTTTCTTTCACCCTCATGAACATCAGTATAGCTCATGGTAATGAAAATATAAGGATCTTTGAAGAAGTCAAGCCCAATTCAGAGCTGTGTTGCAAGCCCTTGTGCCTTATGCTGGCCGATGAATCAGACCATGAGACTCTGACAGCCATCCTGAGCCCTCTCATAGCAGAAAGAGAGACCATGAAAAGCAGCGTTTTGCTTCTTGAAATGGGAGGCATCCTTAGAACATTCAAATTCATCTTTAGGGGTACAGGTTATGATGAGAAACTTGTCCGTGAAGTGGAAGGCCTTGAAGCCTCAGGCTCTATGTACATCTGCACTCTTTGTGATGCAACTCGCCTGGAAGCCTCTCAGAACTTGGTCCTCCACTCCATAACAAGAAGTCATGCTGAAAACCTGGAACGGTATGAGGTGTGGAGGTCCAACCCATATAATGAATCTGTTGATGAGTTACGTGACAGAGTGAAGGGTGTTTCTGCCAAACCTTTCATTGAGACTGTTCCTTCCATAGATGCACTG?ATTGCCAGAAATGATACCATCTACATCCTAGGGGGTCATTCCCTTGAAAATAACATCAGACCCCCCAACCTATACAGGCTAAAAATTGACCTGCCACTAGGCAGCCCAGCTGTGAGCTGCACCATCTTGCCAGGGGGGATCTCTGTCTCCAGTGCTCTTGTGACTCAGACTGGTGATAAAGAGTTTGTCATGGTTGGAGGCTACCAGTGTGACAACCAGAAGAGGATGTTTTGTAATACAATCACTTTAGAAGATAACAACATAGAGATTGGGGAAAGGGAGACCCCAGATTGGACACCAGATATTAAACACTGCAAGATATGGTTTGGTAGTGATATGGGTAAAGGGGCCATATTGCTTGGTATACCAGGGGACAACAGGCAACTAATTTCAGATGCAAACTACTTTTACATTTTGAGATGTGGAGGAACAAGAGAGGATGAGGAAGAGGCGGCACAAACTTGCAGTCAGACATCTACAGAAGACCCAGGGGACTCCACACCATTTGAAGATTCAGAGGAGTTCTGTTTTAGTGCTGAAGCCAATAGTTTTGACGATGATGATATTGACACCTATAATGAAGATGATGAAGAAGATGAATCAGAAACAGGCTACTGGATCACCTGCTCTGCCAACTGTGACATTGACATCA? 
Rhinoclemmys_punctularia ACTCGCTGATTTTTCTCTACAAACCACAAAGACATTGGCACCTTGTATTTGATCTTCGGAGCCTGAGCAGGTATAGTGGGCACAGCATTAAGTTTATTGATTCGAGCAGAACTAAGCCAACCAGGTACCCTATTAGGAGACGACCAGATCTATAATGTTGTCGTCACAGCCCATGCTTTTATCATAATTTTCTTCATGGTTATGCCAATTATAATTGGAGGCTTTGGAAATTGACTTGTACCTTTAATGATCGGAGCACCAGATATAGCATTTCCCCGCATAAATAACATGAGTTTCTGACTCCTGCCCCCTTCTCTGCTTCTATTATTAGCCTCATCAGGAATTGAAGCAGGTGCAGGCACAGGCTGAACCGTGTACCCGCCATTGGCCGGAAACTTAGCCCACGCTGGCGCCTCTGTAGATCTAACTATTTTTTCCCTTCACCTGGCTGGCGTATCATCTATTCTAGGGGCTATCAACTTCATTACTACAGCAATTAACATAAAATCCCCGGCCATATCACAATACCAAACACCATTATTTGTATGATCGGTACTCATTACAGCTGTCCTACTACTGCTCTCACTACCAGTACTTGCTGCAGGGATCACTATACTACTTACAGATCGAAATCTAAATACAACCTTCTTTGACCCTTCAGGGGGAGGAGACCCAATCTTATACCAACACTTATTTTGATTCCTTGGCCACCCTGAAGTATACATCCTAATCCTACCAGGGTTCGGCATAATCTCACATATTGTTACTTATTACACTGGCAAAAAAGAACCATTCGGATACATAGGAATAGTCTGAGCAATAATATCTATTGGCTTCCTTGGCTTTATC?GCTT?AGCCCTAAACTCAGATA?TTTACCACACAAAAATATCCGCCAGAGAACTACGAGCA?AGACGCTTAAAACTCTAAGGACTTGGCGGTATCTCAAACCCCCCTAGAGGAGCCTGTTCTAC?AATCGATAATCCACGATCCACCCCACCATCCCTTGC?CAATACCGCCTATATACCGCCGTCACCAGCTTACCCTATGAAGGACAC??AAAGCAAGCAAAATAGTTAAAA????CAACTAACAAGTCAGGTCAAGGTGTAGCTAATTGAGAT?GGAAGAAATGGGCTACATTTTCTATACTAGAAATTAATTTACGGAAAGGA?CTATGAAACA?AGCCCTATAAGTAGGATTTAGCAGTAAATCGGAGTCA?GAATACCCGACTTAAGCCGGTCCTGAGATAC?ATCGACTGGGATCAATTGTGCCTCCTTCAGCCCCTGGGCTCTGGGGGCTTTGGGTCTGTCTACAAGGCCACCTACCGTGGGGAGACAGTGGCTGTGAAACAGGTGAAGAAGTGCAGCAAGAACCGGCTGGCATCACGGCAAAGTTTCTGGGCTGAGCTGAATGTGGCCCGCCTACACCATGACAATGTGGTTCGTGTTGTAGCTGCCAGCACATGTGCCCCTGCCAGCCAAGACAGCCTGGGTACTATCATAATGGAATACGCGGGCCGCACTACCCTGCACCATGCCATCTATGGCACTGGCTGCCTGCAGGGAAAGGGAGAGGATGATGGGGGTGGATGTGGCAGAGAACCCCTAAGCATAGCTGAGTCCCTGGGTTATTGCTCTGACATTGTGACTGGCTTAGCCTTCCTCCACTCACAGTGCATTGTGCATCTGGACCTGAAGCCTGCTAATGTGTTCATCACTGAGCAGGGGGTGTGTAAGATTGGAGACTTTGGGTGCTCCCAAAAGCTGGAGGATAGTGTGTCTCCAGGTCCCCAGCTTTACCAGCAGGGGGGCACATATACCCATCGTGCCCCTGAGCTCCTGAAAGGGGAGCA?ATGACTCCAAACTTACGAAAAACTCACCCAATAATAAAAATCATCAATAGCTCGTTCATCGACCTGCCAAGCCCTTCTAACATCTCTGCTTGATGAAACTTCGGATCTCTACTCGGCACTTGCCTAATCCTACAAATCACCACCGGTATTTTCCTAGCAATACACTACTCATCAGACATCTCACTAGCATTCTCATCAGTAGCCCATATCACCCGAGACGTACAATACGGATGACTCATCCGCAACATACATGCCAACGGAGCCTCCATCTTCTTTATATGTGTTTACCTTCACATTGGACGTGGCCTCTACTACGGCTCATATCTTTACAAAGAAACCTGAAACACAGGAATCATCCTATTATTTATAACCATAGCCACTGCATTCGTAGGCTATGTCCTACCATGGGGCCAAATATCGTTCTGAGGGGCTACCGTCATTACCAACTTACTCTCAGCCATCCCTTACACAGGTAACACCCTAGTACAATGAATCTGAGGAGGATTTTCAGTAGACAACGCCACCCTAACCCGATTCTTCACCTTTCACTTCCTACTCCCCTTCCTCATCGCCGGCCTAGCAATAATGCACCTCCTCTTCCTTCACGAAACTGGATCAAACAACCCAACAGGATTAAACTCAAACACCGACAAAATCCCCTTTCATCCTTACTTCTCCTACAAAGACCTATTAGGACTCATCTTAATACTAACCCTCCTACTAACCCTAACATTATTCTTCCCAAACCTCCTAAGCGACCCGGACAACTTCACACCAGCCAATCCCCTATCCACCCCTCCCCACATTAAACCAGAATGATATTTCTTATTCGCCTACGCCATTCTCCGATCTATCCCAAACAAACTAGGAGGCGTACTCGCCCTATTACTCTCTATTCTAGTACTCTTCATTATACCAGTACTACACACATCCAAACAACGCACAACCCTATTCCGACCTATAGCCCAAACCCTATTCTGATGTTTAACAGCTGACCTATTGGTACTCACATGAATTGGGGGCCAACCAGTTGAAGACCCATTTATCATTATCGGTCAAATAGCCTCCATCTTATACTTCACAATCCTCTTAGTACTCATACCAACCGCCGGACTAATCGAAAACAAAATATTAACTTTA?CAAGACCTGGATGACTATTTGAATGGCCCCTTCACTGTGGTGGTGAAGGAGTCTTGTGATGGGATGGGAGATGTCAGTGAGAAGCATGGAAGTGGACCACCTGTCCCTGAGAAGGCAGTTCGATTTTCTTTCACCCTCATGAACATCAGTATAGCTCATGGTAATGAAAATATAAGGATCTTTGAAGAAGTCAAGCCCAATTCAGAGCTGTGTTGCAAGCCCTTGTGCCTTATGCTGGCCGATGAATCAGACCATGAAACTCTGACAGCCATCCTGAGCCCTGTCATAGCAGAAAGAGAGACCATGAAAAGCAGCGTTTTGCTTCTTGAAATGGGAGGCATCCTCAGAACATTCAAATTCATCTTTAGGGGTACAGGTTATGATGAGAAACTTGTCCGTGAAGTGGAAGGCCTTGAAGCTTCAGGCTCTACGTACATCTGCACTCTTTGTGATGCAACTCGCCTGGAAGCCTCTCAGAACTTGGTCCTCCACTCCATAACAAGAAGTCATGCTGAAAACCTGGAACGGTATGAGGTGTGGAGGTCCAACCCATATAATGAATCTGTTGATGAGTTACGTGACAGAGTGAAGGGTGTTTCTGCCAAACCTTTCATTGAGACTGTTCCTTCCATAGATGCACTG?ATTGCCAGAAATGATACCATCTACATCCTAGGGGGTCATTCCCTTGAAAATAACATCAGACCCCCCAACCTATACAGGCTAAAAATTGACCTGCCACTAGGCAGCCCAGCTGTGAGCTGCACCATCTTGCCTGGGGGGATCTCTGTCTCCAGTGCTCTTGTGACTCAGACTGGTGATAAAGAGTTTGTCATGGTTGGAGGCTACCAGTGTGACAACCAGAAGAGGATGTTTTGTAATACAATCACTTTAGAAGATAACAACATAGAGATTGGGGAAAGGGAGACCCCAGATTGGACACCAGATATTAAACACTGCAAGATATGGTTTGGTAGTGATATGGGTAAAGGGGCCATATTGCTTGGTATACCAGGGGACAACAGGCAACTAATTTCAGATGCAAACTACTTTTACATTTTGAGATGTGGAGGAACAAGAGAGGATGAGGAAGAGGTGGCACAAACTTGCAGTCAGACATCTACAGAAGACCCCGGGGACTCCACACCATTTGAAGATTCAGAGGAGTTCTGTTTTAGTGCTGAAGCCAATAGTTTTGACGATGATGATATTGACACCTATAACGAAGATGATGAAGAAGATGAATCAGAAACAGGCTACTGGATCACCTGCTCTGCCAACTGTGACATTGACATCA? 
Rhinoclemmys_rubida ???????????????????????????????????????????TGTACTTAATTTTCGGGGCCTGAGCAGGCATAGTGGGCACAGCATTAAGTTTGTTAATTCGAGCAGAATTAAGCCAACCGGGCACTCTTCTAGGGGACGACCAGATCTATAATGTTATCGTCACAGCCCATGCTTTTATTATAATTTTCTTCATAGTTATGCCAATTATAATTGGAGGCTTCGGAAATTGACTTGTACCATTAATAATCGGAGCGCCAGATATAGCATTTCCACGTATAAATAATATAAGTTTCTGACTCCTGCCTCCTTCTCTTCTTCTATTATTAGCCTCATCAGGAATTGAGGCAGGCGCAGGCACAGGTTGAACCGTATACCCCCCTCTAGCCGGAAATTTGGCCCACGCTGGCGCCTCTGTAGATTTAACTATTTTTTCCCTTCACCTAGCTGGTGTGTCATCCATTCTAGGGGCTATCAACTTCATTACTACAGCAATCAATATAAAATCCCCAGCCATAACCCAATATCAAACACCATTATTTGTGTGATCCGTACTCATCACAGCCGTCCTACTACTGCTCTCACTGCCCGTACTTGCTGCAGGCATCACTATATTACTAACAGATCGAAATCTAAACACAACCTTCTTTGACCCTTCAGGGGGAGGAGACCCCATCTTATACCAACATTTA?????????????????????????????????????????????????????????????????????????????????????????????????????????????????????????????????????????????????????????????GCTT?AGCCCTAAACTCAGATA?TTTCACATACAAAAATATCCGCCAGAGAACTACGAGCA?ATACGCTTAAAACTCTAAGGACTTGGCGGTATCTCAAACCCTCCTAGAGGAGCCTGTTCTAC?AATCGATAATCCACGATTCACCCCACCATCTCTTGC?CATTACCGCCTATATACCGCCGTCACCAGCTTACCCTATGAAGGACAC??AAAGCAAGCAAAATAGTTAAAA????TAACTAATAAGTCAGGTCAAGGTGTAGCTTATTGAGAT?GGAAGAAATGGGCTACATTTTCTATTCTAGAAATTAATTTACGGAAAGGA?CTATGAAATCAAGCCCTATAAGTAGGATTTAGCAGTAAGCCGGAGTCA?GAATATCCGACTTAAGCTGGTCCTGAGATAC?ATCGACTGGGATCAATTGTGCCTCCTACAGCCCCTGGGCTCTGGGGGCTTTGGGTCTGTCTACAAGGCCACCTACCGTGGGGAGACAGTGGCTGTGAAACAGGTGAAGAAGTGCAGCAAGAACCGGCTGGCATCACGGCAAAGTTTCTGGGCTGAGCTGAATGTGGCCCGCCTACACCATGACAATGTGGTACGTGTTGTAGCTGCCAGCACATGTGCCCCTGCCAGCCAAGACAGCCTGGGCACCATCATAATGGAATACGCGGGCCGCACTACCCTGCACCATGTCATCTATGGCACTGGCTGCCTGCAGGGAAAGGGAGAGGATGATGGGGGTGGATGTGGCAGAGAACCCCTAAGCATAGCTGAGTCCCTGGGTTATTGCTCTGACATTGTGACTGGCTTAGCCTTCCTCCATTCACAGTGCATTGTGCATCTGGACCTGAAGCCTGCTAATGTGTTCATCACTGAGCAGGGGGTGTGTAAGATTGGAGACTTTGGGTGCTCCCAAAAGCTGGAGGATAGTGTGTCTCCAGGTCCCCAGCTTTACCAGCAGGGGGGCACATATACCCATCGTGCCCCTGAGCTCCTGAAAGGGGAGCA?ATGACCACAAACTTACGAAAAACTCACCCAATAATAAAAATTATCAACAACTCATTCATCGACCTACCAAGCCCTTCCAACATTTCTGCTTGATGAAACTTCGGATCTCTACTCGGCGCCTGCCTAATTCTACAAATCATCACTGGCATCTTCCTAGCAATACATTACTCATCAAACATCTCACTAGCATTCTCATCAGTAGCTCATATTACCCGAGATGTACAATATGGGTGGCTCATCCGCAATATACATGCCAATGGAGCCTCCATCTTCTTTATATGCATCTACCTCCATATTGGACGTGGCCTATACTACGGCTCATATCTCTATAAAAAAACTTGAAACACAGGAACGATCCTGTTACTCCTAACCATAGCCACTGCATTCGTAGGCTACGTCCTACCATGAGGCCAAATATCATTCTGAGGGGCCACTGTCATCACCAACTTACTCTCAGCTATCCCCTACACAGGCAACGTCCTCGTACAATGGGTCTGAGGGGGATTCTCAGTAGATAATGCCACCCTAACCCGATTCTTCACCTTTCATTTCCTACTTCCTTTCATCATCGCTGGACTAGCAATCGTACACCTCCTCTTCCTGCACGAAACCGGATCAAACAACCCAACAGGATTGAACTCAGACATTGACAAAATCCCATTTCATCCATACTTTTCATACAAAGACCTATTAGGTCTCGCCTTAATACTAACCCTCCTACTAACCCTAACATTATTCCTCCCAAACCTCTTAAGCGATCCAGACAACTTCACACCAGCCAATCCCCTATCCACCCCTCCCCACATTAAACCAGAATGATACTTCTTATTCGCCTACGCCATTCTCCGGTCCATTCCAAATAAACTAGGAGGCGTATTAGCCCTCTCATTCTCTATTCTAGTACTCTTTATTATACCAGTACTACACACATCTAAACAACGCACAACCCTGTTTCGACCTCTGACTCAAACCCTATTCTGATGCTTTACAGCTGATCTACTAGTACTCACATGAATTGGTGGCCAACCAGTTGAAAATCCATTCATCATTATCGGCCAAATAGCCTCTATCCTATACTTCATAATCCCCTTAGTACTCATGCCAATTATTGGACTAATTGAAAACAAAATACTAACCTAA?CAAGACCTGGATGACTATTTGAATGGCCCCTTCACTGTGGTGGTGAAGGAGTCTTGTGATGGGATGGGAGATGTTAGTGAGAAGCATGGAAGTGGACCACCTGTCCCTGAGAAGGCAGTTCGATTTTCTTTCACCCTCATGAACATCAGTATAGCTTTTGGTAATGAAAATATAAGGATCTTTGAAGAAGTCAAGCCCAATTCAGAGCTGTGTTGCAAGCCCTTGTGCCTTATGCTGGCCGATGAATCAGACCATGAGACTCTGACAGCCATCCTGAGCCCTCTCATAGCAGAAAGAGAGACCATGAAAAGCAGCGTTTTGCTTCTTGAAATGGGAGGCATCCTCAGAACATTCAAATTCATCTTTAGGGGTACAGGTTATGATGAGAAACTTGTCCGTGAAGTGGAAGGCCTTGAAGCCTCAGGCTCTACGTACATCTGCACTCTTTGTGATGCAACTCGCCTGGAAGCCTCTCAGAACTTGGTCCTCCACTCCATAACAAGAAGTCATGCTGAAAACCTGGAACGGTATGAGGTGTGGAGGTCCAACCCATATAATGAATCTGTTGATGAGTTACGTGACAGAGTGAAGGGTGTTTCTGCCAAACCTTTCATTGAGACTGTTCCTTCCATAGATGCACTG?????????????????????????????????????????????????????????????????????????????????????????????????????????????????????????????????????????????????????????????????????????????????????????????????????????????????????????????????????????????????????????????????????????????????????????????????????????????????????????????????????????????????????????????????????????????????????????????????????????????????????????????????????????????????????????????????????????????????????????????????????????????????????????????????????????????????????????????????????????????????????????????????????????????????????????????????????????????????????????????????????????????? 
Geoclemys_hamiltonii ACCCGATGATTTTTTTCTACAAACCATAAAGATATTGGCACCTTGTACTTTATTTTAGGGGCCTGAGCAGGAATATCAGGCACAGCAATAAGTTTATTAGTTCGATCAGAATTAGGTCAGCCAGGGTCCCTCCTAGGGGACGACCACATCTATAATGTAATCGTCACAGCTCATGCCTTTATTATAATTTTCTTTATAGTTATACCAATTATAATCGGGGGCTTTGGAAACTGACTTGTACCCCTAATAATTGGGGCACCGGACATAGCATTCCCTCGTATAAATAATATAAGCTTCTGACTTCTCCCTCCCTCCTTACTCCTGCTCCTAGCTTCATCCGGAATCGAATCAGGCGCAGGCACAGGATGAACTGTGTACCCACCACTAGCCGGAAACCTAGCCCACGCCGGTGCCTCTGTAGACCTGACTATTTTCTCCTTACACCTAGCTGGCGTATCCTCAATTTTAGGGGCCATCAACTTTATCACTACGGCAATCAACATAAAACCCCCAGCTATATCCCAATACCAAACCCCTCTATTTGTATGATCAGTACTCATCACAGCCGTCCTATTACTACTCTCACTACCAGTACTTGCTGCAGGAATCACTATACTACTCACAGATCGAAATCTGAACACAACTTTCTTCGATCCTTCAGGAGGAGGAGACCCAATTTTATACCAACACCTATTCTGATTCTTTGGCCACCCCGAAGTGTATATCCTGATTCTACCAGGATTCGGCATAATCTCACATGTTATTACCTACTACTCAGGTAAAAAAGAGCCATTCGGATACATAGGAATAGTTTGAGCAATAATATCTATCGGATTCTTAGGCTTTATG??CTT?AGCCCTAAACCCAGACA?TTTAATATACAAAAATGTCCGCCAGAGAACTACGAGCA?AGACGCTTAAAACTTAAAGGACTTGGCGGTACCTCAAACCCCCCTAGAGGAGCCTGTTCTAT?AATCGATAATCCACGATACACCCTACCATCTCTTGC?CAATCCCGCCTATATACCGCCGTCGCCAGTTTACCCCATGAGGGATTT?AAAAGTAAGCAAAATAGCTAAAA?????AGCTAGTAAGTCAGGTCAAGGTGTAGCTAACTGAGAT?GGGTGAAATGGGCTACATTTTCTACATTAGAAAT??ATTTACGGAAGGAAGCTATGAAACT?AGTTCCACAAGTAGGATTTAGCAGTAAACCTGGATTA?GAATGCCTAGTTT???????????????????ATCGACTGGGATCAACTGTGCCTCCTACAGCCCTTGGGCTCTGGGGGCTTTGGATCTGTCTACAAGGCCACCTACCGTGGGGAGACAGTGGCTGTGAAACAGGTGAAGAAGTGCAGCAAGAACCGGCTGGCATCACGGCAAAGTTTCTGGGCTGAGCTGAATGTGGCCCGCCTACGCCATGACAATGTGGTACGTGTTGTAGCTGCCAGCACATGTGCCCCTGCTAGCCAAGACAGCCTGGGGACCATCATAATGGAATACGCGGGCCGCACTACCCTGCACCATGTCATCTATGGCACTGGCTGCCTGCAGGGAAAGGGAGAGGATGACGGGGGTGGATGTGGCAGAGAACCCCTAAGCATAGCTGAGTCCCTGGGTTATTGTTCTGACATTGTGACTGGCTTAGCCTTCCTCCATTCACAGTGCATTGTGCATTTGGACCTGAAGCCTGCTAATGTGTTCATCACCGAGCAGGGGGTATGTAAGATTGGAGACTTTGGGTGCTCCCAAAAGCTGGAGGATAGCGTGTCTCCAGGTCCCCAGCTTTACCAGCAGGGGGGCACATATACCCACCGTGCCCCTGAGCTCCTGAAAGGGGAGCA?ATGGCCACAAACATACGGAAAACTCACCCCATAATAAAAATCATCAACAACTCATTTATTGACCTTCCAAGTCCTTCCAACATTTCCTCCTGATGAAATTTTGGCTCCCTCCTAGGCGCCTGCTTAATCTTACAAATCACCACCGGGATATTCCTAGCAATACACTATTCACCGGACATCTCACTGGCATTCTCATCAGTAGCCCATATCACCCGAGACGTACAATACGGGTGACTCATCCGCAATATACATGCTAACGGAGCCTCTGTCTTCTTCATATGTATTTACCTCCACATCGGTCGAGGACTTTACTATGGCTCCTACTTATACAAAGAAACCTGAAACACAGGAGTCATCCTATTATTTCTAACCATAGCCACTGCATTCGTAGGCTATGTCTTACCATGAGGCCAAATATCATTTTGAGGCGCCACTGTCATCACCAACCTACTTTCCGCCATCCCGTACATCGGCAACACTCTGGTACAATGAATCTGAGGCGGATTCTCAGTAGATAATGCCACCCTTACTCGATTCTTCACCTTTCACTTTCTACTCCCCTTCATTATCTCTGGCCTAGCAGCTGTCCACCTACTCTTCCTTCATGAAACCGGATCAAACAATCCAACAGGACTGAATTCAAACGCCGATAAAATCCCATTCCACCCATACTTCTCATACAAAGACCTACTAGGACTTATATTAATACTGACCCTACTTCTAAACCTAACATTATTCTCACCAAACCTCCTAAGCGACCCAGACAACTTCATCCCCGCTAACCCTCTATCCACTCCCCCACATATCAAACCAGAATGGTACTTCCTATTTGCCTACGCAATCCTTCGATCCATCCCAAACAAACTAGGAGGCGTACTAGCTCTATTACTCTCAATCCTTGTACTATTCGTAATACCAACCTTACACACATCAAAACAACGAACAGCTCTATTCCGACCACTAACCCAAATTGCTTTCTGATGCCTAACTGCCGACCTAATAATCCTCACATGAATTGGAGGTCAACCAGTCGAAAATCCATTCATTATTATCGGCCAAGCTGCTTCCATCTTATACTTCACCATTCTCCTAATATTCATACCTCTTACAGGACTAATCGAAAACAAAATACTTAACCAA?CAAGACCTGGATGACTATTTGAATGGCCCTTTCACTGTGGTGGTGAAGGAGTCTTGTGATGGGATGGGAGATGTCAGTGAGAAGCATGGAAGTGGACCACCTGTCCCTGAGAAGGCAGTTCGATTTTCTTTCACCCTCATGAACATCAGTATAGCTCATGGTAATGAAAATATAAGGATCTTTGAAGAAGTCAAGCCCAATTCAGAGCTGTGTTGCAAGCCCTTGTGCCTTATGCTGGCCGATGAATCAGACCATGAGACTCTGACAGCCATCCTGAGCCCTCTCATAGCAGAAAGAGAGACCATGAAAAGCAGCGTTTTGCTTCTTGAAATGGGAGGCATCCTCAGAACATTCAAATTCATCTTTAGGGGTACAGGTTACGATGAGAAACTTGTTCGTGAAGTGGAAGGCCTTGAAGCCTCAGGATCTACTTACATCTGCACTCTTTGTGATGCAACTCGCCTGGAAGCCTCTCAGAACTTGGTCCTCCACTCCATAACAAGAAGTCATGCTGAAAACCTGGAGCGATATGAGGTATGGAGGTCCAACCCATATAATGAATCTGTTGATGAGTTACGTGACAGAGTGAAGGGTGTTTCTGCCAAACCTTTCATTGAGACTGTTCCTTCCATAGATGCGCTG?ATTGCCAGAAATGATACCATCTACATCCTAGGGGGTCATTCCCTTGAAAATAACATCAGACCCCCCAACCTATACAGGCTAAAAATTGACCTGCCACTAGGCAGCCCAGCTGTGAGCTGCACCATCTTGCCTGGGGGGATCTCTGTCTCCAGTGCTCTTGTGACTCAGACTGGTGATAAAGAGTTTGTCATGGTTGGAGGCTACCAGAGTGACAACCAGAAGAGGATGTTGTGTAATACAATCACTTTAGAAGATAACAACATAGAGATTGGGGAAAGGGAGACCCCAGATTGGACACCAGATATTAAACACTGCAAGATATGGTTTGGTAGTGATATGGGTAATGGGGCCATATTGCTCGGTATACCAGGGGACAACAGGCAACTAATTTCAGATGCAAACTACTTTTACATTTTGAGATGTGGAGGAACAAGAGAGGATGAGGAGGAGGTGGCACAAACTTGCAGTCAGACATCTACAGAAGACCCAGGGGACTCCACACCATTTGAAGATTCAGAGGAGTTCTGTTTTAGTGCTGAAGCCAATAGTTTTGACGATGATGATATTGACACCTATAATGAAGATGATGAAGAAGATGAATCAGAAACAGGCTACTGGATCACCTGCTCTGCCAACTGTGACATTGACATCA? 
Gopherus_polyphemus ATTCGCTGATTTTTTTCTACTAACCATAAAGATATCGGCACCCTATACTTAATTTTCGGTGCCTGAGCAGGAATAGTTGGGACAGCATTAAGCCTATTAATTCGCGCAGAGCTAAGCCAACCAGGGACTTTACTAGGAGATGACCAAATTTACAATGTAATTGTCACAGCCCATGCATTCGTTATAATCTTCTTCATAGTTATACCAATCATGATTGGTGGGTTTGGAAACTGACTTGTGCCACTAATAATCGGAGCGCCAGATATAGCATTTCCACGCATAAATAACATAAGTTTCTGACTTTTGCCGCCATCCCTACTACTACTTCTAGCTTCATCTGGAATTGAAGCAGGTGCAGGCACAGGCTGAACAGTATACCCACCATTAGCTGGAAACCTAGCCCATGCTGGAGCCTCTGTAGATCTGACTATTTTTTCCCTCCACCTAGCTGGCGTATCATCAATTCTTGGAGCTATTAACTTTATCACCACAGCAATCAACATAAAATCCCCAGCTATGTCACAGTATCAAACACCATTATTTGTATGATCAGTGCTTATCACAGCTGTTCTTTTACTTCTTTCATTACCAGTACTTGCTGCAGGTATTACCATACTACTCACAGACCGAAACTTAAACACAACCTTCTTCGATCCGTCCGGAGGCGGAGATCCAATCTTATATCAACATCTATTCTGATTCTTCGGCCACCCTGAAGTATACATCTTAATCTTACCAGGATTTGGCATAATCTCGCATGTTATTACCTACTATACTGGCAAAAAAGAGCCATTTGGGTACATAGGAATAGTTTGAGCAATAATATCCATTGGATTCCTTGGCTTTATG??????????????????????????????????????????????????????????????????????????????????????????????????????????????????????????????????????????????????????????????????????????????????????????????????????????????????????????????????????????????????????????????????????????????????????????????????????????????????????????????????????????????????????????????????????????????????????????????????????????????????????????ATCGACTGGGATCAATTGTGCCTCCTACAGCCCCTGGGCTCTGGGGGCTTTGGGTCTGTCTACAAGGCCACCTACCATGGGGAGACAGTGGCTGTGAAACAGGTGAAGAAGTGCAGCAAGAACCGGCTGGCATCACGGCAAAGTTTCTGGGCTGAGCTGAATGTGGCCCGCCTACACCATGACAATGTGGTACGTGTTGTAGCTGCTAGCACATGTGCCCCTGCCAGCCAAGACAGCCTGGGCACCATCATAATGGAATACGCGGGCCGCACTACCCTGCACCATGTCATCTATGGCACTGGCTGCCTGCAGGGAAAGGGAGAGGATGATGGGGGTGGATGTGGCAGAGAACCCCTAAGCATAGCTGAGTCCCTGGGTTATTGCTCTGACATTGTGACTGGCTTAGCCTTCCTACACTCACAGTGCATTGTGCATCTGGACCTGAAGCCTGCTAATGTGTTCATCACAGAGCAGGGGGTGTGTAAGATTGGAGACTTTGGGTGCTCCCAAAAGCTGGAGGATAGTGTCTCTCCAGGTCCCCAGCTTTACCAGCAGGGGGGCACATATACCCACCGTGCCCCTGAGCTCCTGAAAGGGGATCA??????????????????????????????????????????????????????????????????????????????????????????????????????????????????????????????????????????????????????????????????????????????????????????????????????????????????????????????????????????????????????????????????????????????????????????????????????????????????????????????????????????????????????????????????????????????????????????????????????????????????????????????????????????????????????????????????????????????????????????????????????????????????????????????????????????????????????????????????????????????????????????????????????????????????????????????????????????????????????????????????????????????????????????????????????????????????????????????????????????????????????????????????????????????????????????????????????????????????????????????????????????????????????????????????????????????????????????????????????????????????????????????????????????????????????????????????????????????????????????????????????????????????????????????????????????????????????????????????????????????????????????????????????????????????????????????????????????????????????????????????????????????????????CAAGACCTGGATGACTATTTGAATGGCCCCTTCACTGTGGTGGTGAAGGAGTCTTGTGATGGGATGGGAGATGTCAGTGAGAAGCATGGAAGTGGACCAGCTGTCCCTGAGAAGGCAGTTCGATTTTCTTTCACCCTCATGAACATCAGTATAGCTCATGGTAATGAAAATATAAGGATCTTTGAAGAAGTCAAGCCCAATTCAGAGCTGTGTTGCAAGCCCTTGTGCCTTATGCTGGCCGATGAATCAGACCATGAGACTCTGACAGCCATCCTGAGCCCTCTCATAGCAGAAAGAGAGACTATGAAAAGCAGCATTTTGCTTCTTGAAATGGGAGGTATCCTCAGAACATTCAAATTCATCTTTAGGGGTACAGGTTATGATGAGAAACTTGTCCGTGAAGTGGAAGGTCTTGAAGCCTCAGGCTCTACTTACATCTGCACTCTTTGTGATGCAACTCGCCTGGAAGCCTCTCAGAACTTGGTCCTCCACTCCATAACAAGAAGTCATGCTGAAAACCTGGAGCGGTATGAGGTATGGAGGTCCAACCCATATAATGAATCTGTTGATGAGTTACGTGACAGAGTGAAGGGTGTTTCTGCCAAACCTTTCATTGAGACTGTTCCTTCCATAGATGCACTG?ATTGCCAGAAATGATACCATCTACATCCTAGGGGGTCATTCCCTTGAAAATAACATCAGACCCCCCAACCTATACAGGCTAAAAATTGACCTGCCACTAGGCAGCCCAGCTGTGAGCTGCACCATCTTGCCTGGGGGGATCTCTGTCTCCAGTGCTCTTGTGACTCAGACTGGTGATAAAGAGTTTGTCATGGTTGGAGGCTACCAGTGTGATAACCAGAAGAGGATGTTTTGTAATACAATCACTTTAGAAGATAACAACATAGAGATTGGGGAAAGGGAGACCCCAGATTGGACACCAGATATTAAACACTGCAAGATATGGTTTGGTAGTGATATGGGTAATGGGGCCATATTGCTTGGTATACCAGGGGACAACAGGCAACTAATTTCAGATGCAAACTACTTTTACATTTTGAGATGTAGAGGAACAAGAGAAGATGAGGAGGAGATGGCACAGACTTGCAGTCAGACATCTACAGAAGACCCAGGGGACTCCACACCATTTGAAGATTCAGAGGAGTTCTGTTTTAGTGCTGAAGCCAATAGTTTTGACGATGATGATATTGACACCTATAATGAAGATGATGAAGAAGATGAATCAGAAACAGGCTACTGGATCACCTGCTCTGCCAACTGTGACATTGACATCA? 
Emydoidea_blandingii ACCCGATGACTCTTCTCTACTAACCATAAAGATATTGGTACCCTATACTTAATTTTCGGAGCTTGAGCAGGAATAGTAGGCACAGCATTAAGTCTACTAATCCGCGCAGAACTAAGTCAACCAGGAACCCTTTTAGGGGATGACCAGATCTATAATGTTATCGTTACAGCCCACGCCTTCATCATAATCTTCTTCATAGTCATACCTATTATAATCGGCGGATTTGGAAATTGACTTGTACCACTAATAATCGGAGCACCAGATATAGCATTTCCACGTATAAATAATATAAGTTTCTGACTTTTACCACCATCCCTACTACTACTTCTAGCATCATCAGGAATTGAAGCAGGGGCAGGCACAGGCTGAACTGTATATCCACCACTAGCTGGAAACTTAGCCCACGCCGGTGCCTCTGTAGACCTAACTATCTTTTCCCTCCACCTAGCCGGTGTATCTTCAATTCTAGGGGCTATTAACTTTATTACCACAGCAATTAACATAAAATCCCCAGCCATATCACAATACCAAACACCCCTGTTTGTCTGATCAGTACTTATTACAGCTGTCCTATTACTATTATCATTACCAGTACTAGCTGCAGGTATCACAATACTACTTACAGACCGAAACCTAAATACAACCTTCTTTGACCCTTCAGGAGGAGGAGACCCAATCCTATACCAACACTTATTCTGATTCTTTGGCCACCCCGAAGTATATATCCTCATCCTACCAGGATTTGGCATAATCTCCCATGTAGTTACCTATTACGCCGGTAAAAAAGAACCATTTGGTTACATAGGAATAGTCTGAGCAATAATATCCATTGGATTTTTAGGTTTCATT?????????????????????????????????????????????????????????????????????????????????????????????????????????????????????????????????????????????????????????????????????????????????????????????????????????????????????????????????????????????????????????????????????????????????????????????????????????????????????????????????????????????????????????????????????????????????????????????????????????????????????????????????????????????????????????????????????????????????????????????????????????????????????????????????????????????????????????????????????????????????????????????????????????????????????????????????????????????????????????????????????????????????????????????????????????????????????????????????????????????????????????????????????????????????????????????????????????????????????????????????????????????????????????????????????????????????????????????????????????????????????????????????????????????????????????????????????????????????????????????????????????????????????????????????????????????????????????????????????????????????????????????????????????????????????????????????????????????????????????????????????????????????????????????????????????????????????????????????????????????????????????????????????????????????????????????????????????????????????????????????????????????????????????????????????????????????????????????????????????????????????????????????????????????????????????????????????????????????????????????????????????????????????????????????????????????????????????????????????????????????????????????????????????????????????????????????????????????????????????????????????????????????????????????????????????????????????????????????????????????????????????????????????????????????????????????????????????????????????????????????????????????????????????????????????????????????????????????????????????????????????????????????????????????????????????????????????????????????????????????????????????????????????????????????????????????????????????????????????????????????????????????????????????????????????????????????????????????????????????????????????????????????????????????????????????????????????????????????????????????????????????????????????????????????????????????????????????????????????????????????????????????????????????????????????????????????????????????????????????????????????????????????????????????????????????????????????????????????????????????????????????????????????????????????????????????????????????????????????????????????????????????????????????????????????????????????????????????????????????????????????????????????????????????????????????????????????????????????????????????????????????????????????????????????????????????????????????????????????????????????????????????????????????????????????????????????????????????????????????????????????????????????????????????????????????????????????????????????????????????????????????????????????????????????????????????????????????????????????????????????????????????????????????????????????????????????????????????????????????????????????????????????????????????????????????????????????????????????????????????????????????????????????????????????????????????????????????????????????????????????????????????????????????????????????????????????????????????????????????????????????????????????????????????????????????????????????????????????????????????????????????????????????????????????????????????????????????????????????????????????????????? 
Clemmys_guttata  ACCCGATGATTCTTCTCTACCAACCATAAAGACATTGGTACTCTATACTTAATTTTCGGTGCTTGAGCAGGAATAGTGGGCACAGCATTAAGCCTACTAATCCGCGCAGAACTGAGCCAACCAGGGGCCCTTTTAGGAGATGACCAAATCTATAATGTTATCGTTACAGCCCATGCCTTCATCATAATTTTCTTTATAGTCATGCCCGTTATAATTGGCGGATTTGGAAATTGACTTGTGCCATTAATAATCGGGGCACCGGATATAGCATTTCCACGTATAAACAATATAAGTTTCTGACTTCTACCCCCATCCCTACTACTACTTCTAGCATCATCAGGAATTGAAGCAGGAGCAGGCACAGGTTGAACTGTATACCCCCCACTAGCCGGAAACTTAGCCCACGCCGGTGCCTCTGTAGACCTAACTATTTTTTCTCTCCATTTGGCTGGTGTATCTTCAATTCTAGGGGCTATCAACTTTATTACCACATCAATCAACATAAAATCCACAGCCATATCACAATACCAAACACCCTTGTTCGTATGATCCGTACTTATTACAGCTGTCCTACTACTACTATCATTACCAGTACTAGCTGCAGGCATCACTATACTACTCACAGACCGAAACCTAAATACAACCTTCTTTGACCCTTCAGGGGGAGGAGACCCAATCCTATACCAACATTTATTTTGATTCTTTGGCCATCCAGAAGTATATATCCTAATCCTACCTGGATTTGGTATAATCTCCCATGTGGTTACCTATTATGCTGGTAAAAAAGAACCATTTGGCTACATAGGAATAGTCTGAGCAATAATGTCCATTGGATTTTTAGGTTTCATT?????????????????????????????????????????????????????????????????????????????????????????????????????????????????????????????????????????????????????????????????????????????????????????????????????????????????????????????????????????????????????????????????????????????????????????????????????????????????????????????????????????????????????????????????????????????????????????????????????????????????????????????????????????????????????????????????????????????????????????????????????????????????????????????????????????????????????????????????????????????????????????????????????????????????????????????????????????????????????????????????????????????????????????????????????????????????????????????????????????????????????????????????????????????????????????????????????????????????????????????????????????????????????????????????????????????????????????????????????????????????????????????????????????????????????????????????????????????????????????????????????????????????????????????????????????????????????????????????????????????????????????????????????????????????????????????????????????????????????????????????????????????????????????????????????????????????????????????????????????????????????????????????????????????????????????????????????????????????????????????????????????????????????????????????????????????????????????????????????????????????????????????????????????????????????????????????????????????????????????????????????????????????????????????????????????????????????????????????????????????????????????????????????????????????????????????????????????????????????????????????????????????????????????????????????????????????????????????????????????????????????????????????????????????????????????????????????????????????????????????????????????????????????????????????????????????????????????????????????????????????????????????????????????????????????????????????????????????????????????????????????????????????????????????????????????????????????????????????????????????????????????????????????????????????????????????????????????????????????????????????????????????????????????????????????????????????????????????????????????????????????????????????????????????????????????????????????????????????????????????????????????????????????????????????????????????????????????????????????????????????????????????????????????????????????????????????????????????????????????????????????????????????????????????????????????????????????????????????????????????????????????????????????????????????????????????????????????????????????????????????????????????????????????????????????????????????????????????????????????????????????????????????????????????????????????????????????????????????????????????????????????????????????????????????????????????????????????????????????????????????????????????????????????????????????????????????????????????????????????????????????????????????????????????????????????????????????????????????????????????????????????????????????????????????????????????????????????????????????????????????????????????????????????????????????????????????????????????????????????????????????????????????????????????????????????????????????????????????????????????????????????????????????????????????????????????????????????????????????????????????????????????????????????????????????????????????????????????????????????????????????????????????????????????????????????????????????????????????????????????????????????? 
Chrysemys_picta  ACCCGCTGATTTTTCTCTACCAACCACAAAGACATTGGCACCTTATATTTTATTTTCGGGGCCTGAGCAGGAATAGTAGGCACAGCATTGAGTTTACTAATCCGCGCAGAATTAAGCCAACCAGGTACCCTTTTAGGAGACGACCAGATCTACAATGTTATCGTCACAGCCCATGCTTTCATTATAATTTTCTTCATAGTTATACCAATTATAATTGGTGGATTTGGAAATTGACTCGTACCAATGATAATTGGAGCACCAGATATAGCATTTCCACGTATAAACAATATAAGTTTTTGACTTTTACCCCCTTCATTACTATTACTTCTAGCTTCATCAGGAATTGAAGCAGGCGCAGGTACAGGCTGAACTGTATACCCCCCATTAGCCGGAAACCTAGCCCACGCCGGTGCCTCTGTAGACCTAACTATCTTTTCTCTCCACTTAGCAGGGGTGTCTTCAATTCTAGGAGCTATCAACTTCATTACTACAGCAATTAACATAAAATCCCCGGCTATATCACAATACCAAACACCCCTATTTGTATGATCAGTACTTATTACAGCTGTCCTATTATTACTATCACTACCAGTACTAGCTGCAGGTATCACTATACTATTAACAGACCGAAACCTAAATACAACCTTCTTTGACCCTTCAGGAGGAGGAGACCCAATCCTATATCAACACTTATTCTGATTCTTTGGTCACCCCGAAGTATACATCCTAATCCTACCTGGATTCGGCATAATCTCCCATGTTGTCACTTATTACGCTGGCAAAAAAGAACCTTTTGGCTACATAGGAATAGTTTGAGCAATAATATCCATTGGATTCTTAGGCTTCATC?????????????????????????????????????????????????????????????????????????????????????????????????????????????????????????????????????????????????????????????????????????????????????????????????????????????????????????????????????????????????????????????????????????????????????????????????????????????????????????????????????????????????????????????????????????????????????????????????????????????????????????????????????????????????????????????????????????????????????????????????????????????????????????????????????????????????????????????????????????????????????????????????????????????????????????????????????????????????????????????????????????????????????????????????????????????????????????????????????????????????????????????????????????????????????????????????????????????????????????????????????????????????????????????????????????????????????????????????????????????????????????????????????????????????????????????????????????????????????????????????????????????????????????????????????????????????????????????????????????????????????????????????????????????????????????????????????????????????????????????????????????????????????????????????????????????????????????????????????????????????????????????????????????????????????????????????????????????????????????????????????????????????????????????????????????????????????????????????????????????????????????????????????????????????????????????????????????????????????????????????????????????????????????????????????????????????????????????????????????????????????????????????????????????????????????????????????????????????????????????????????????????????????????????????????????????????????????????????????????????????????????????????????????????????????????????????????????????????????????????????????????????????????????????????????????????????????????????????????????????????????????????????????????????????????????????????????????????????????????????????????????????????????????????????????????????????????????????????????????????????????????????????????????????????????????????????????????????????????????????????????????????????????????????????????????????????????????????????????????????????????????????????????????????????????????????????????????????????????????????????????????????????????????????????????????????????????????????????????????????????????????????????????????????????????????????????????????????????????????????????????????????????????????????????????????????????????????????????????????????????????????????????????????????????????????????????????????????????????????????????????????????????????????????????????????????????????????????????????????????????????????????????????????????????????????????????????????????????????????????????????????????????????????????????????????????????????????????????????????????????????????????????????????????????????????????????????????????????????????????????????????????????????????????????????????????????????????????????????????????????????????????????????????????????????????????????????????????????????????????????????????????????????????????????????????????????????????????????????????????????????????????????????????????????????????????????????????????????????????????????????????????????????????????????????????????????????????????????????????????????????????????????????????????????????????????????????????????????????????????????????????????????????????????????????????????????????????????????????????????????????????? 
Rhinoclemmys_diademata ??????????????????????????????????????????????????????????????????????????????????????????????????????????????????????????????????????????????????????????????????????????????????????????????????????????????????????????????????????????????????????????????????????????????????????????????????????????????????????????????????????????????????????????????????????????????????????????????????????????????????????????????????????????????????????????????????????????????????????????????????????????????????????????????????????????????????????????????????????????????????????????????????????????????????????????????????????????????????????????????????????????????????????????????????????????????????????????????????????????????????????????????????????????????????????????????????????????????????????????????????????????????????????????????????????????????????GCTT?AGCCCTAAACTCAGATA?TTTACCACACAAAAATATCCGCCAGAGAACTACGAGCA?AGACGCTTAAAACTCTAAGGACTTGGCGGTATCTCAAACCCCCCTAGAGGAGCCTGTTCTAC?AATCGATAATCCACGATCCACCCCACCATCCCTTGC?CAATACCGCCTATATACCGCCGTCACCAGCTTACCCTATGAAGGGCAC??AAAGCAAGCAAAATAGTTAAAA????CAACTAATAAGTCAGGTCAAGGTGTAGCTAATTGAGAT?GGAAGAAATGGGCTACATTTTCTACATTAGAAATTAATTTACGGAAAGGA?CTATGAAACA?AGCCCTATAAGTAGGATTTAGCAGTAAATCGGAGTCA?GAATACCCGACTTAAGCCGGTCCTGAGATAC?ATCGACTGGGATCAATTGTGCCTCCTACAGCCCCTGGGCTCTGGGGGCTTTGGGTCTGTCTACAAGGCCACCTACCGTGGGGAGACAGTGGCTGTGAAACAGGTGAAGAAGTGCAGCAAGAACCGGCTGGCATCACGGCAAAGCTTCTGGGCTGAGCTGAATGTGGCCCGCCTACACCATGACAATGTGGTTCGTGTTGTAGCTGCCAGCACATGTGCCCCTGCCAGCCAAGACAGCCTGGGTACTATCATAATGGAATACGCGGGCCGCACTACCCTGCACCATGCCATCTATGGCACTGGCTGCCTGCAGGGAAAGGGAGAGGATGATGGGGGTGGATGTGGCAGAGAACCCCTAAGCATAGCTGAGTCCCTGGGTTATTGCTCTGACATTGTGACTGGCTTAGCCTTCCTCCACTCACAGTGCATTGTGCATCTGGACCTGAAGCCTGCTAATGTGTTCATCACTGAGCAGGGGGTGTGTAAGATTGGAGACTTTGGGTGCTCCCAAAAGCTGGAGGATAGTGTGTCTCCAGGTCCCCAGCTTTACCAGCAGGGGGGCACATATACCCATCGTGCCCCTGAGCTCCTGAAAGGGGAGCA?ATGACTGCAAACTTACGAAAAACTCACCCAATAATAAAAATCATCAATAACTCGTTCATCGACCTGCCAAGCCCTTCTAACATCTCTGCTTGATGAAACTTCGGATCTCTACTCGGCACTTGCCTAATCCTACAAATCACTACCGGTATTTTCCTAGCAATACACTACTCATCAGACATCTCACTAGCATTCTCATCAGTAGCCCATATCACCCGAGACGTACAATACGGATGACTCATCCGCAACATACATGCCAACGGAGCCTCCATCTTCTTTATATGTATTTACCTTCACATTGGACGTGGCCTCTACTACGGCTCATATCTTTACAAAGAAACCTGAAACACAGGAATCATCCTATTACTTATAACTATAGCCACTGCATTCGTAGGCTATGTCCTACCATGGGGCCAAATATCGTTCTGAGGGGCTACCGTCATTACCAACTTACTCTCAGCCATCCCTTACACAGGTAACACCCTAGTACAATGAATCTGAGGAGGATTTTCAGTAGACAACGCCACCCTAACCCGATTCTTCACCTTTCACTTCCTACTCCCCTTCCTCATCGCCGGCCTAGCAATAGTGCACCTCCTCTTCCTTCACGAAACTGGATCAAACAACCCAACAGGATTAAACTCAAACACCGACAAAATCCCCTTTCATCCTTACTTCTCCTACAAGGACCTATTAGGGCTCGTCTTAATACTAACCCTCCTACTAACCCTAACATTATTCTTCCCAAACCTCCTAAGCGACCCGGACAACTTCACACCAGCCAACCCCCTATCCACCCCTCCCCACATTAAACCAGAATGATATTTCTTATTCGCCTACGCCATTCTCCGATCTATCCCAAACAAACTAGGAGGCGTACTCGCCCTATTACTCTCTATTCTAGTACTCTTCATTACACCAGTACTACACACATCCAAACAACGCACAACCCTATTCCGACCCATAGCCCAAACCCTATTCTGATGTTTAACCGCTGACCTATTAGTACTCACATGAATTGGGGGTCAACCAGTTGAAGACCCATTTATCATTATCGGCCAAATAGCCTCCATCTTATACTTCACAATCCTCTTAGTACTCATACCAACCGCCGGACTAATCGAAAACAAAATATTAACTTTA?CAAGACCTGGATGACTATTTGAATGGCCCCTTCACTGTGGTGGTGAAGGAGTCTTGTGATGGGATGGGAGATGTCAGTGAGAAGCATGGAAGTGGACCACCTGTCCCTGAGAAGGCAGTTCGATTTTCTTTCACCCTCATGAACATCAGTATAGCTCATGGTAATGAAAATATAAGGATCTTTGAAGAAGTCAAGCCCAATTCAGAGCTGTGTTGCAAGCCCTTGTGCCTTATGCTGGCCGATGAATCAGACCATGAGACTCTGACAGCCATCCTGAGCCCTGTCATAGCAGAAAGAGAGACCATGAAAAGCAGCGTTTTGCTTCTTGAAATGGGAGGCATCCTCAGAACATTCAAATTCATCTTTAGGGGTACAGGTTATGATGAGAAACTTGTCCGTGAAGTGGAAGGCCTTGAAGCTTCAGGCTCTACGTACATCTGCACTCTTTGTGATGCAACTCGCCTGGAAGCCTCTCAGAACTTGGTCCTCCACTCCATAACAAGAAGTCATGCTGAAAACCTGGAACGGTATGAGGTGTGGAGGTCCAACCCATATAATGAATCTGTTGATGAGTTACGTGACAGAGTGAAGGGTGTTTCTGCCAAACCTTTCATTGAGACTGTTCCTTCCATAGATGCACTG?ATTGCCAGAAATGATACCATCTACATCCTAGGGGGTCATTCCCTTGAAAATAACATCAGACCCCCCAACCTATACAGGCTAAAAATTGACCTGCCACTAGGCAGCCCAGCTGTGAGCTGCACCATCTTGCCTGGGGGGATCTCTGTCTCCAGTGCTCTTGTGACTCAGACTGGTGATAAAGAGTTTGTCATGGTTGGAGGCTACCAGTGTGACAACCAGAAGAGGATGTTTTGTAATACAATCACTTTAGAAGATAACAACATAGAGATTGGGGAAAGGGAGACCCCAGATTGGACACCAGATATTAAACACTGCAAGATATGGTTTGGTAGTGATATGGGTAAAGGGGCCATATTGCTTGGTATACCAGGGGACAACAGGCAACTAATTTCAGATGCAAACTACTTTTACATTTTGAGATGTGGAGGAACAAGAGAGGATGAGGAAGAGGTGGCACAAACTTGCAGTCAGACATCTACAGAAGACCCCGGGGACTCCACACCATTTGAAGATTCAGAGGAGTTCTGTTTTAGTGCTGAAGCCAATAGTTTTGACGATGATGATATTGACACCTATAACGAAGATGATGAAGAAGATGAATCAGAAACAGGCTACTGGATCACCTGCTCTGCCAACTGTGACATTGACATCA? 
Rhinoclemmys_melanosterna ????????????????????????????????????????????????????????????????????????????????????????????????????????????????????????????????????????????????????????????????????????????????????????????????????????????????????????????????????????????????????????????????????????????????????????????????????????????????????????????????????????????????????????????????????????????????????????????????????????????????????????????????????????????????????????????????????????????????????????????????????????????????????????????????????????????????????????????????????????????????????????????????????????????????????????????????????????????????????????????????????????????????????????????????????????????????????????????????????????????????????????????????????????????????????????????????????????????????????????????????????????????????????????????????????????????????????????????????CCCAGATA?TTTACCACACAAAAATATCCGCCAGAGAACTACGAGCA?AGACGCTTAAAACTCTAAGGACTTGGCGGTATCTCAAACCCCCCTAGAGGAGCCTGTTCTAC?AATCGATAATCCACGATCCACCCCACCATCCCTTGC?CAATACCGCCTATATACCGCCGTCACCAGCTTACCCTATGAAGGACAC??AAAGCAAGCAAAATAGTTAAAA????CAACTAACAAGTCAGGTCAAGGTGTAGCTAACTGAGAT?GGAAGAAATGGGCTACATTTTCTACACTAGAAATTAATTTACGGAAAGGA?CTATGAAACA?AGCCCTATAAGTAGGATTTAGCAGTAAATCGGAGTCA?GAATACCCGACTTAAGCCGGTCCTGAGATAC?ATCGACTGGGATCAATTGTGCCTCCTACAGCCCCTGGGCTCTGGGGGCTTTGGGTCTGTCTACAAGGCCACCTACCGTGGGGAGACAGTGGCTGTGAAACAGGTGAAGAAGTGCAGCAAGAACCGGCTGGCATCACGGCAAAGTTTCTGGGCTGAGCTGAATGTGGCCCGCCTACACCATGACAATGTGGTACGTGTTGTAGCTGCCAGCACATGTGCCCCTGCCAGCCAAGACAGCCTGGGTACCATCATAATGGAATACGCGGGCCGCACTACCCTGCACCATGTCATCTATGGTACTGGCTGCCTGCAGGGAAAGGGAGAGGATGATGGGGGTGGATGTGGCAGAGAACCCCTAAGCATAGCTGAGTCCCTGGGTTATTGCTCTGACATTGTGACTGGCTTAGCCTTCCTCCACTCACAGTGCATTGTGCATCTGGACCTGAAGCCTGCTAATGTGTTCATCACTGAGCAGGGGGTGTGTAAGATTGGAGACTTTGGGTGCTCCCAAAAGCTGGAGGATAGTGTGTCTCCAGGTCCCCAGCTTTACCAGCAGGGGGGCACATATACCCATCGTGCCCCTGAGCTCCTGAAAGGGGAGCA?ATGACTACAAACTTACGAAAAACTCACCCAATAATAAAAATCATCAATAACTCGTTCATCGACCTGCCAAGCCCTTCTAACATCTCTGCTTGATGAAACTTCGGATCTCTACTCGGCACTTGCCTAATCCTACAAATCACCACCGGTATTTTCCTAGCAATACACTACTCATCAGACATCTCACTAGCATTCTCATCAGTAGCCCATATCACCCGAGACGTACAATACGGATGACTCATCCGCAACATACATGCCAACGGAGCCTCCATCTTCTTTATATGCATTTACCTTCACATTGGACGTGGCCTCTACTACGGCTCATATCTTTACAAAGAAACCTGAAACACAGGAATCATCCTATTACTTATAACCATAGCTACTGCATTCGTAGGCTATGTCCTACCATGAGGCCAAATATCGTTCTGAGGGGCTACCGTCATTACCAACCTACTCTCAGCTATCCCTTACACAGGTAACACCCTAGTACAATGAATCTGAGGAGGATTTTCAGTAGACAACGCCACCCTAACCCGATTCTTCACCTTTCACTTCCTACTCCCCTTCCTAATCACCGGCCTAGCAATAGTGCACCTCCTCTTCCTTCACGAAACTGGATCAAACAACCCAACAGGATTAAACTCAAACACCGACAAAATCCCCTTTCACCCTTATTTCTCCTACAAGGACCTATTAGGACTCATCTCAATACTAACCCTCCTACTAGCCCTAACATTATTCTTCCCAAACCTCCTAAGCGACCCGGACAACTTCACACCAGCCAATCCCCTATCCACCCCTCCCCACATTAAACCAGAATGATATTTCTTATTCGCCTACGCCATTCTCCGATCTATCCCAAATAAACTAGGAGGCGTACTCGCCCTATTACTCTCTATCCTAGTACTCTTCATTATACCAGTACTGCACACATCCAAACAACGCACAACCCTATTCCGACCCATAACCCAAACCCTATTCTGATGTTTAACAGCTGACCTATTAGTACTCACATGAATTGGAGGTCAACCAGTCGAAGATCCATTTATCATTATCGGTCAAATAGCCTCCATCTTATACTTCACGATCCTCTTAGTACTAATACCAACTGCCGGACTAATCGAAAACAAAATATTAACTTTA?CAAGACCTGGATGACTATTTGAATGGCCCCTTCACTGTGGTGGTGAAGGAGTCTTGTGATGGGATGGGAGATGTCAGTGAGAAGCATGGAAGTGGACCACCTGTCCCTGAGAAGGCAGTTCGATTTTCTTTCACCCTCATGAACATCAGTATAGCTCATGGTAATGAAAATATAAGGATCTTTGAAGAAGTCAAGCCCAATTCAGAGCTGTGTTGCAAGCCCTTGTGCCTTATGCTGGCCGATGAATCAGACCATGAGACTCTGACAGCCATCCTGAGCCCTGTCATAGCAGAAAGAGAGACCATGAAAAGCAGCGTTTTGCTTCTTGAAATGGGAGGCATCCTCAGAACATTCAAATTCATCTTTAGGGGTACAGGTTATGATGAGAAACTTGTCCGTGAAGTGGAAGGCCTTGAAGCTTCAGGCTCTACGTACATCTGCACTCTTTGTGATGCAACTCGCCTGGAAGCCTCTCAGAACTTGGTCCTCCACTCCATAACAAGAAGTCATGCTGAAAACCTGGAACGGTATGAGGTGTGGAGGTCCAACCCATATAATGAATCTGTTGATGAGTTACGTGACAGAGTGAAGGGTGTTTCTGCCAAACCTTTCATTGAGACTGTTCCTTCCATAGATGCACTG?ATTGCCAGAAATGATACCATCTACATCCTAGGGGGTCATTCCCTTGAAAATAACATCAGACCCCCCAACCTATACAGGCTAAAAATTGACCTGCCACTAGGCAGCCCAGCTGTGAGCTGCACCATCTTGCCTGGGGGGATCTCTGTCTCCAGTGCTCTTGTGACTCAGACTGGTGATAAAGAGTTTGTCATGGTTGGAGGCTACCAGTGTGACAACCAGAAGAGGATGTTTTGTAATACAATCACTTTAGAAGATAACAACATAGAGATTGGGGAAAGGGAGACCCCAGATTGGACACCAGATATTAAACACTGCAAGATATGGTTTGGTAGTGATATGGGTAAAGGGGCCATATTGCTTGGTATACCAGGGGACAACAGGCAACTAATTTCAGATGCAAACTACTTTTACATTTTGAGATGTGGAGGAACAAGAGAGGATGAGGAAGAGGTGGCACAAACTTGCAGTCAGACATCTACAGAAGACCCCGGGGACTCCACACCATTTGAAGATTCAGAGGAGTTCTGTTTTAGTGCTGAAGCCAATAGTTTTGACGATGATGATATTGACACCTATAACGAAGATGATGAAGAAGATGAATCAGAAACAGGCTACTGGATCACCTGCTCTGCCAACTGTGACATTGACATCA? 
Rhinoclemmys_pulcherrima ??????????????????????????????????????????????????????????????????????????????????????????????????????????????????????????????????????????????????????????????????????????????????????????????????????????????????????????????????????????????????????????????????????????????????????????????????????????????????????????????????????????????????????????????????????????????????????????????????????????????????????????????????????????????????????????????????????????????????????????????????????????????????????????????????????????????????????????????????????????????????????????????????????????????????????????????????????????????????????????????????????????????????????????????????????????????????????????????????????????????????????????????????????????????????????????????????????????????????????????????????????????????????????????????????????????????????GCTT?AGCCCTAAACTCAGATA?TTTAACATACAAAAATATCCGCCAGAGAACTACGAGCA?AGACGCTTAAAACTCTAAGGACTTGGCGGTATCTCAAACCCCCCTAGAGGAGCCTGTTCTAT?AATCGATAATCCACGATCCACCCCACCATCCCTTGC?CAATACCGCCTATATACCGCCGTCACCAGCTTACCCTATGAAGGACAC??AAAGCAAGCAAAATAGTTAAAA????CAACTAATAAGTCAGGTCAAGGTGTAGCTAATTGAGAT?GGAAGAAATGGGCTACATTTTCTATACTAGAAATT?ATTTACGGAAAGGA?CTATGAAATA?AGCCCTATAAGTAGGATTTAGCAGTAAATCGGAGTCA?GAATACCCGATTTAAGCCGGTCCTGAGATAC?ATCGACTGGGATCAATTGTGCCTCCTACAGCCCCTGGGCTCTGGGGGCTTTGGGTCTGTCTACAAGGCCACCTACCATGGGGAGACAGTGGCTGTGAAACAGGTGAAGAAGTGCAGCAAGAACCGGCTGGCATCACGGCAAAGTTTCTGGGCTGAGCTGAATGTGGCCCGCCTACACCATGGCAATGTGGTACGTGTTGTAGCTGCCAGCACATGTGCCCCTGCCAGCCAAGACAGCCTGGGCACCATCATAATGGAATACGCGGGCCGCACTACCCTGCACCATGTCATCTATGGCACTGGCTGCCTGCAGGGAAAGGGAGAGGATGATGGGGGTGGATGTGGTAGAGAACCCCTCAGCATAGCTGAGTCCCTGGGTTATTGCTCTGACATTGTGACTGGCTTAGCCTTCCTCCACTCACAGTGCATTGTGCATCTGGACCTGAAGCCTGCTAATGTGTTCATTACTGAGCAGGGGGTGTGTAAGATTGGAGACTTTGGGTGCTCCCAAAAGCTGGAGGATAGTGTGTCTCCAGGTCCCCAGCTTTACCAGCAGGGGGGCACATATACCCATCGTGCCCCTGAGCTCCTGAAAGGGGAGCA?ATGGCTACAAACCTACGAAAAACTCACCCAATAATGAAAATCATCAATAACTCGTTCATCGACCTACCAAGCCCTTCCAATATTTCTGCTTGATGAAACTTCGGATCTCTACTCGGCACCTGCCTAATCCTACAAATTATTACAGGCATTTTCCTAGCAATACATTATTCACCAGACATCTCACTAGCATTCTCATCAGTCGCCCATATCACCCGAGATGTACAATATGGATGACTCATCCGCAACATACACGCTAACGGAGCCTCCATCTTCTTTATATGCATCTATCTCCACATTGGCCGTGGCCTCTACTACGGCTCATATCTCTACAAAGAAACCTGAAACACAGGAATCATCCTATTACTTTTGACCATAGCCACTGCATTCGTAGGCTATGTATTACCATGAGGTCAAATATCATTCTGAGGCGCTACTGTCATTACCAACCTACTCTCAGCTATCCCTTACACAGGCGACGCCCTAGTACAATGAATCTGAGGGGGATTCTCAGTAGACAATGCTACCTTAGCCCGATTCTTCGCCTTCCATTTCCTACTCCCTTTCATCATCACCGGTTTAGCAGCAGTACACTTTCTCTTCCTCCACGAAACCGGATCAAACAATCCAACAGGATTAAACTCAGACACCGACAAAATTCCCTTTCACCCATACTTTTCCTACAAAGACCTGTTAGGACTCATTTTAATACTAACCTTCCTACTAACCCTAACATTATTCTCTCCAAACCTCCTAAGCGATCCAGACAACTTCACACAGGCCAATCCTCTATCCACCCCTCCCCATATTAAACCAGAATGATACTTCTTGTTCGCCTACGCCATCCTCCGATCCATCCCAAACAAACTAGGAGGGGTACTTGCCCTACTACTCTCCATTCTAGTACTCTTTATCATGCCAATATTACACACATCCAAACAGCGCACAACCCTATTCCGACCCCTAACCCAAACTCTATTCTGATGCTTAACAGCCGACTTGCTTGTACTCACATGAATTGGAGGCCAACCAGTCGAAGACCCATTCATCACCATCGGCCAAATAGCCTCTATCCTATACTTCACAATCCTCTTAGTACTCATGCCAGCCGCCGGACTAATCGAAGACAAAATAATAACCCTA?CAAGACCTGGATGACTATTTGAATGGCCCCTTCACTGTGGTGGTGAAGGAGTCTTGTGATGGGATGGGAGATGTTAGTGAGAAGCATGGAAATGGACCACCTGTCCCTGAGAAGGCAGTTCGATTTTCTTTCACCCTCATGAACATCAGTATAGCTCATGGTAATGAAAATATAAGGATATTTGAAGAAGTCAAGCCCAATTCAGAGCTGTGTTGCAAGCCCTTGTGCCTTATGCTGGCCGATGAATCAGACCATGAGACTCTGACAGCCATCCTGAGCCCTCTCATAGCAGAAAGAGAGACCATGAAAAGCAGCGTTTTGCTTCTTGAAATGGGAGGCATCCTCAGAACATTCAAATTCATCTTTAGGGGTACAGGTTATGATGAGAAACTTGTCCGTGAAGTGGAAGGCCTTGAAGCCTCAGGCTCTACGTACATCTGCACTCTTTGTGATGCAACTCGCCTGGAAGCCTCTCAGAACTTGGTCCTCCACTCCATAACGAGAAGTCATGCTGAAAACCTGGAACGGTATGAGGTGTGGAGGTCCAACCCATATAATGAATCTGTTGATGAGTTACGTGACAGAGTGAAGGGTGTTTCTGCCAAACCTTTCATTGAGACTGTTCCTTCCATAGATGCACTG?????????????????????????????????????????????????????????????????????????????????????????????????????????????????????????????????????????????????????????????????????????????????????????????????????????????????????????????????????????????????????????????????????????????????????????????????????????????????????????????????????????????????????????????????????????????????????????????????????????????????????????????????????????????????????????????????????????????????????????????????????????????????????????????????????????????????????????????????????????????????????????????????????????????????????????????????????????????????????????????????????????????? 
Batagur_affinis  ??????????????????????????????????????????????????????????????????????????????????????????????????????????????????????????????????????????????????????????????????????????????????????????????????????????????????????????????????????????????????????????????????????????????????????????????????????????????????????????????????????????????????????????????????????????????????????????????????????????????????????????????????????????????????????????????????????????????????????????????????????????????????????????????????????????????????????????????????????????????????????????????????????????????????????????????????????????????????????????????????????????????????????????????????????????????????????????????????????????????????????????????????????????????????????????????????????????????????????????????????????????????????????????????????????????????????GCTT?AGCCCTAAACTCAGATA?TTCAACATACAAGAATACCCGCCAGAGAACTACGAGCA?AAACGCTTAAAACTCAAAGGACTTGGCGGTACCTCAAACCCTCCTAGAGGAGCCTGTTCTAT?AATCGATAATCCACGATATACCTCACCATCTCTTGC?CAATCCCGCCTATATACCACCGTCACCAGCCTACCCCATGAGGGACTC?AAAAGTAAGCAAAATAACTAAAA???ACAGCTAACAAGTCAGGTCAAGGTGTAGCTAACTGAGAT?GGAAGAAATGGGCTACATTTTCTACACTAGAAATCAATTTACGGAAGGAAACCATGAAATT?AGTCCTACAAGTAGGATTTAGCAGTAAACCTGGATCA?GAACGCCTAATTT??????????????????????????????????????????????????????????????????????????????????????????????????????????????????????????????????????????????????????????????????????????????????????????????????????????????????????????????????????????????????????????????????????????????????????????????????????????????????????????????????????????????????????????????????????????????????????????????????????????????????????????????????????????????????????????????????????????????????????????????????????????????????????????????????????????????????????????????????????????????????????????????????????????????????????????????????????????????ATGGCCAATAACCTACGAAAAACCCACCCATTATTAAAAATCATTAACAACTCATTTATCGACTTCCCAAGCCCCTCCAACATCTCTGCTTGATGAAACTTCGGATCCCTTCTAGGTGCCTGCCTAGTCCTACAAATCACCACAGGAATCTTCCTAGCAATACACTACTCACCAGATATTTCACTAGCATTCTCATCAGTAGCACATATCACCCGAGATGTCCAATACGGATGGCTTATTCGTAACATACATGCCAACGGAGCCTCCATTTTCTTCATATGTATTTACCTCCACATTGGCCGAGGTCTTTACTACAGCTCATACCTGTACAAAGAGACCTGAAACACAGGAATCATCCTCCTATTCCTAACCATAGCCACCGCATTCGTAGGTTACGTCCTGCCATGGGGCCAAATATCATTCTGAGGCGCCACCGTTATTACCAACCTACTCTCAGCCACCCCTTACATCGGCAACACCCTAGTACAATGAATCTGAGGCGGATTCTCAGTAGATAACGCCACCTTAACCCGATTTTTCACATTTCACTTCCTACTCCCATTTGCCATTGCCGGCCTAGCAACTATCCACCTACTCTTCCTCCACGAAACCGGATCAAACAATCCTACAGGGGTAAACTCAAATGCCGATAAAATCCCATTCCACCCGTACTTCTCATACAAAGACCTACTAGGCCTTGTTCTAATGCTAACCCTTCTACTAAGCCTATCACTATTCTCACCAAACCTCCTGGGTGACCCAGACAACTTCACCCCAGCTAATCCACTATCCACCCCCCCCCACATCAAACCAGAATGATATTTCCTATTTGCCTATGCAATCCTCCGATCCATCCCTAATAAACTAGGAGGCGTACTAGCCCTACTACTCTCCATCCTAGTACTATTCGCAATACCAATCTTACACACATCAAAACAACGAACAGCCCTATTCCGACCACTAACCCAAATCCTTTTCTGATGCCTAGTCGCCGACCTACTAATCCTTACATGAATTGGAGGCCAACCAGTCGAAAACCCATTCATCACTATCGGCCAAATCGCCTCCACCCTCTACTTCACAATCCTCTTAATACTCATACCTCTCACAGGACTAATCGAAAACAAAATACTAAACTAA????????????????????????????????????????????????????????????????????????????????????????????????????????????????????????????????????????????????????????????????????????????????????????????????????????????????????????????????????????????????????????????????????????????????????????????????????????????????????????????????????????????????????????????????????????????????????????????????????????????????????????????????????????????????????????????????????????????????????????????????????????????????????????????????????????????????????????????????????????????????????????????????????????????????????????????????????????????????????????????????????????????????????????????????????????????????????????????????????????????????????????????????????????????????????????????????????????????????????????????????????????????????????????????????????????????????????????????????????????????????????????????????????????????????????????????????????????????????????????????????????????????????????????????????????????????????????????????????????????????????????????????????????????????????????????????????????????????????????????????????????????????????????????????????????????????????????????????????????????????????????????????????????????????????????????????????????????????????????????????????????????????????? 
Cyclemys         ??????????????????????????????????????????????????????????????????????????????????????????????????????????????????????????????????????????????????????????????????????????????????????????????????????????????????????????????????????????????????????????????????????????????????????????????????????????????????????????????????????????????????????????????????????????????????????????????????????????????????????????????????????????????????????????????????????????????????????????????????????????????????????????????????????????????????????????????????????????????????????????????????????????????????????????????????????????????????????????????????????????????????????????????????????????????????????????????????????????????????????????????????????????????????????????????????????????????????????????????????????????????????????????????????????????????????GCTT?AGCCCTAAACTTAGATA?TTTA?TACACAAAAATATCCGCCAGAGAACTACGAGCA?AAACGCTTAAAACTCTAAGGACTTGGCGGTACCTCAAACCCACCTAGAGGAGCCTGTTCTAT?AATCGATAACCCACGATTCACCTCACCATCTCTTGC?CAATCCAGCCTATATACCACCGTCACCAGCCTACCCCATGAGGGATGC?AAAAGTAGGCAAAATAACTAAA?????CAGTTAACAAGTCAGGTCAAGGTGTAGCTAATTGAAAT?GGAAGAAATGGGCTACATTTTCTACACTAGAAATTAATTTACGGAAAGGAACTATGAAAC??AGTCCCATAAGTAGGATTTAGCAGTAAACTAGGATTA?GAATGCCTAATTTAAGCCGGTCCTGAGGTGC?ATCGACTGGGATCAATTGTGCCTCCTACAGCCCCTGGGCTCTGGGGGCTTTGGGTCTGTCTACAAGGCCACCTACCGTGGGGAGACAGTGGCTGTGAAACAGGTGAAGAAGTGCAGCAAGAACCGGCTAGCATCACGGCAAAGTTTCTGGGCTGAGCTGAATGTGGCCCGCCTACACCATGACAATGTGGTACGCGTTGTAGCTGCCAGCACATGTGCCCCTGCCAGCCAAGACAGCCTGGGCACCATCATAATGGAATACGCGGGCCGCACTACCCTGCACCATGTCATCTATGGCACTGGCTGCCTGCAGGGAAAGGGAGAGGATGATGGGGGTGGATGTGGCAGAGAACCTCTAAGCTTAGCTGAGTCCCTGGGTTATTGCTGTGACATTGTGACTGGCTTAGCCTTCCTCCACTCACAGTGCATTGTGCATCTGGACCTGAAGCCTGCTAATGTGTTCATCACCGAGCAGGGGGTGTGTAAGATTGGAGACTTTGGGTGCTCCCAGAAGCTAGAGGATAGTGTGTCTCCAGGTCCCCAGCTTTACCAGCAGGGGGGCACATATACCCACCGTGCCCCTGAGCTCCTGAAAGGGGAGCA?ATGACTACAAACTTACGAAAAACCCATCCAGTAATAAAAATTATTAACAACTCATTCATTGACCTACCAAGTCCCTCTAACATCTCCGCTTGATGAAACTTCGGCTCATTACTAGGTACCTGCCTAATCCTACAAATCATTACTGGAATTTTCCTAGCAATACACTACTCACCAGATATCTCACTAGCATTCTCATCAGTAGCCCATATCACCCGAGATGTGCAATACGGATGACTTATCCGCAACATGCATGCCAATGGGGCCTCCATCTTCTTCATGTGTATCTACCTCCACATCGGTCGAGGACTTTACTACGGCTCATACTTATACAAGGAAACCTGAAACACAGGAATCATCCTATTACTTATAACTATAGCCACTGCATTCGTAGGTTATGTCTTACCATGAGGCCAAATATCATTTTGAGGTGCCACCGTCATCACTAACCTACTTTCAGCCACCCCTTATATCGGCAATACTCTAGTACAATGAATTTGAGGGGGATTCTCAGTAGACAATGCCACCCTAACTCGATTCTTTACCTTCCACTTTCTACTACCCTTTACCATCGCCGGTCTAGCAACCGTACACTTAATCTTCCTCCACGAAACTGGATCAAACAACCCAACAGGATTAAACTCAAACGCTGACAAAATTCCTTTCCACCCTTATTTTTCATACAAGGACTTGCTCGGCCTCGTCCTAATACTCACCCTCCTACTAACCTTGGCATTATTTTCTCCCTACCTCTTAAGCGACCCAGATAACTTCACACCAGCCAACCCCCTATCTACTCCTCCACATATTAAACCAGAATGATACTTCCTATTCGCCTATGCAATCCTCCGATCTATTCCAAACAAATTAGGAGGAGTACTTGCCCTCTTACTCTCCATCCTTGTATTATTCATAATACCAACCCTACACACATCAAAACAACGTACAGCCTCATTCCGACCATTAACCCAAATCCTATTCTGATGTCTAGTAGCTAACCTACTTATACTCACATGAATTGGAGGACAACCAGTCGAAGACCCATTCATTACAATCGGCCAAGCAGCCTCCATTCTATATTTCATAATCCTCCTAGTACTCATACCCCTCACAGGATTAATCGAAAACAAAATACTTAACCAA?CAAGACCTGGATGACTATTTGAATGGCCCCTTCACTGTGGTGGTGAAGGAGTCTTGTGATGGGATGGGAGATGTCAGTGAGAAGCATGGAAGTGGACCACCTGTCCCTGAGAAGGCAGTTCGATTTTCTTTCACCCTCATGAGCATCAGTTTAGCTCATGGTAATGAAAATGTAAGGATCTTTGAAGAAGTCAAGCCCAATTCAGAGCTGTGTTGCAAGCCCTTGTGCCTTATGCTGGCCGATGAATCAGACCATGAGACTCTGACAGCCATCCTGAGCCCTCTCATAGCAGAAAGAGAGACCATGAAAAGCAGCGTTTTGCTTCTTGAAATGGGAGGCATCCTCAGAACATTCAAATTCATCTTTAGGGGTACAGGTTATGATGAGAAACTTGTCCGTGAAGTGGAAGGCCTTGAAGCCTCAGGCTCTACTTACATCTGCACTCTTTGTGATGCAACTCGCCTGGAAGCCTCTCAGAACTTGGTCCTCCACTCCATAACAAGAAGTCATGCTGAAAACCTGGAGCGGTATGAGGTATGGAGGTCCAACCCATATAATGAATCTGTTGATGAGTTACGTGACAGAGTGAAGGGTGTTTCTGCCAAACCTTTCATTGAGACTGTTCCTTCCATAGATGCACTG?????????????????????????????????????????????????????????????????????????????????????????????????????????????????????????????????????????????????????????????????????????????????????????????????????????????????????????????????????????????????????????????????????????????????????????????????????????????????????????????????????????????????????????????????????????????????????????????????????????????????????????????????????????????????????????????????????????????????????????????????????????????????????????????????????????????????????????????????????????????????????????????????????????????????????????????????????????????????????????????????????????????? 
Cuora_picturata  ??????????????????????????????????????????????????????????????????????????????????????????????????????????????????????????????????????????????????????????????????????????????????????????????????????????????????????????????????????????????????????????????????????????????????????????????????????????????????????????????????????????????????????????????????????????????????????????????????????????????????????????????????????????????????????????????????????????????????????????????????????????????????????????????????????????????????????????????????????????????????????????????????????????????????????????????????????????????????????????????????????????????????????????????????????????????????????????????????????????????????????????????????????????????????????????????????????????????????????????????????????????????????????????????????????????????????????????????????????????????????????????????????????????????????????????????????????????????????????????????????????????????????????????????????????????????????????????????????????????????????????????????????????????????????????????????????????????????????????????????????????????????????????????????????????????????????????????????????????????????????????????????????????????????????????????????????????????????????????????????????????????????????????????????????????????????????????????????????????????????????????????????????????????????????????????????????????????????????????????????????????????????????????????????????????????????????????????????????????????????????????????????????????????????????????????????????????????????????????????????????????????????????????????????????????????????????????????????????????????????????????????????????????????????????????????????????????????????????????????????????????????????????????????????????????????????????????????????????????????????????????????????????????ATGACCACAAACCTACGAAAAACCCACCCTATAATTAAAATTATCAACAACTCATTTATTGACCTCCCAAGCCCCTCTAACATCTCTGCTTTATGAAACTTCGGATCACTACTAGGCACCTGCCTAATCCTACAGATCATCACTGGAATCTTCCTAGCAATACACTATTCACCAGATATCTCACTAGCATTCTCATCAGTAGCCCATATCACCCGAGACGTACAGTACGGATGACTGATCCGCAACATACATGCCAACGGGGCTTCCATCTTCTTCATATGCATCTACCTTCATATTGGCCGAGGACTTTACTATGGCTCATACCTCTACAAAGAAACCTGAAACACAGGAATCATCCTACTATTCCTAACTATAGCTACTGCATTCGTAGGCTACGTCCTACCATGAGGCCAAATATCATTCTGAGGGGCCACCGTCATCACGAACCTACTCTCAGCCACCCCTTACATTGGCAATACTCTTGTACAATGAATTTGAGGGGGATTCTCAGTAGACAATGCCACCTTAACTCGATTCTTTACTTTCCATTTCCTACTCCCCTTCACCATTGCCGGTTTAGCAGCTGTACATTTACTCTTCCTCCACGAAACTGGATCAAATAACCCAACAGGATTAAACTCAAACACTGACAAAATCCCATTCCACCCCTACTTCTCATACAAAGACCTACTAGGCCTAATCTTAATACTCACCCTACTACTGACTCTAGCATTATTCTCCCCAAACCTCCTAAGCGACCCAGACAACTTCACACCAGCTAACCCATTATCCACTCCCCCCCACATCAAACCAGAGTGATACTTCCTCTTCGCCTATGCAATCCTTCGATCCATTCCAAACAAATTAGGAGGTGTACTTGCCCTTCTATCCTCCATCCTCGTATTATTTATAATACCAACCCTACATACCTCAAAACAACGTACAGCCTCATTCCGACCATTAACCCAAACCCTCTTCTGATGTTTAGCAGCTGATCTACTAGTACTTACATGAATCGGAGGACAACCAGTCGAAGATCCATTCATCACTATTGGCCAAGTAGCCTCTATCCTATACTTCCTAATTCTTTTAACACTTATACCTCTCACAGGACTAATTGAAAACAAAATACTAAACCAA????????????????????????????????????????????????????????????????????????????????????????????????????????????????????????????????????????????????????????????????????????????????????????????????????????????????????????????????????????????????????????????????????????????????????????????????????????????????????????????????????????????????????????????????????????????????????????????????????????????????????????????????????????????????????????????????????????????????????????????????????????????????????????????????????????????????????????????????????????????????????????????????????????????????????????????????????????????????????????????????????????????????????????????????????????????????????????????????????????????????????????????????????????????????????????????????????????????????????????????????????????????????????????????????????????????????????????????????????????????????????????????????????????????????????????????????????????????????????????????????????????????????????????????????????????????????????????????????????????????????????????????????????????????????????????????????????????????????????????????????????????????????????????????????????????????????????????????????????????????????????????????????????????????????????????????????????????????????????????????????????????????????? 
&[num] 
Batagur_affinis 0?0????00[01][012][12]2222222[01]00000000?[02][01]010001[123]000001120[012]200[02]0[012]2433?0000101[01][02]01[01]002???1[12][12]0200000000[01]1?[01]01 
Batagur_borneoensis 0?1????[01]0[01][123]1222222200[01]000000?[012][01]01000[01][0123]00[01]02112[01][012][012]00[012][01][01]2433?00001[01][01]000[12][01]002???1[12][12]0200000000[01]1?[01]0[01] 
Batagur_dhongoka [01]1[01]1???00[01][23][12]222222200[012]0000000[012][01]010100[12]0000[01]1121[01]0[01]0[012][01][012]2433?00001[01]1[01]0010[01]0[01]???1[12][012]020[01]00000001?00[01] 
Batagur_kachuga [01][01][12]0???[01][01][01][23]12[02][02][02][02]2200[02]000000?0[01]010[01][01][01][12]0[02][02][02]2[01][01]2[01][12][02]002002[34]3[23]?0000[01]0[01]0[02]?[12][01][01]0[02]10112[12]02000[01]1000[01]1?[01]00 
Batagur_trivittata 0??????100?????????00?0000000[12]101?????0[02]00????0200??0??433????0??????[12]000????12????000??00???10? 
Chrysemys_picta 0??????[01]0[01]212222222000000000[01]010100012[01]22220011[12]21??1??[23][23]2?0000[01]0[01]02?[12][01]1[01]0[01]?012[02]02[12][01]00?00001?[12]0? 
Clemmys_guttata 0??????10011222222?000000000?000100023022220010021?????213??0?0110?0?20100???12?222111?100???10? 
Cuora_amboinensis [012]0[12]0010[01][01]0[12][01]00000000[01][02]0000[01][01]00001000[12][123][01][12]22[12][01][01]2[01][12]200[234]002[01][01]2100[01]1?????0[12][01][01]00[01]?012[012]22[12]0??[01]200?[012]?[12][01]? 
Cuora_aurocapitata 1011???00021000202200000001?010010001202222??20220121??11110?11??????200001?01212210???200?1?10? 
Cuora_flavomarginata 201[01]1101[01]010000000?01000000000001?001302222??20[12]2004[01]0211[12][01]0101??????[02][01]0000?01[012][12]2220???200?1?2[01]? 
Cuora_galbinifrons 0??????10010????????1100000000001?001302222??21220020??1111???1??????200001?012????0???200???21? 
Cuora_mouhotii 2010010[01]002[01]00000[02]20000[01]000[01]0[02]10[01]00012022[02]20021[01]2002002[13]221000[01]??????[12]11[01][12]1?01[12][12]2??0[01][01]12000[02]?000 
Cuora_pani     1011???100????????????00000000001?????02222??212200400211111111??????210010?0121???0???200?0?2?? 
Cuora_picturata 0?1????10031[02][02]000?20000[01]00000[02]001?001[12]02222??21220040021[12][12]10001??????210001??12[02]22?0???200?[13]?[01]00 
Cuora_trifasciata 1010???10021200002200000000000001???1202222??212201201212200011??????201000?0122???0???200?1?10? 
Cuora_zhoui    0??????[01][01]01[01][02]00000?0[01]00000000000100011222220021[02][12]0040[01]2[12][12][12]10001??????[12][01][01]00[01]1[01]12[12]2200???[12]00?2?[02][01]0 
Cyclemys         101[01]???[01]00[23]0000[02]0[02][02]00[02]0[01]00[01][01]0[12][01][01]10001[12]02222002[01][012][12][01]0[34][01]02[12][12][23][01]0001??????[012][01][01][01][012]0?01[012][01]22[12]0[01][01]?[12]00?1?[01]0[01] 
Emydoidea_blandingii 1020???0002?2?222220000000001000100012222220011221??1???1?10000????????????????????0?1?200?1?10? 
Geoclemys_hamiltonii 20100[13]1[01]0[01]2122222220000000[01]00[012][01]010001202222002[01]0[012]0020[01]23[13]3?00001[01]1[01][01]0[12][01][01][01]00?0[01][12][012]02[01][01]00[01]0[01]00[01]?[01]0[01] 
Geoemyda_spengleri 2010010100[12][012][02][02]00[02]0[02]00[02][01]10011?[01]001000[12][23]02222[01][01]11[12]20[01]20123[23]2?0000[01]00?[01]1[12][01]1[01][23]???1[012]22[01][01]0111000?[12]?00[01] 
Gopherus_polyphemus 0??????10[01][23]1[01]0002[02][02]000000000?[01]001000[12]2000??110[01]221??1??334?00000?0?02[02][01]011???02102[12]000101[01][01]1?000 
Hardella_thurjii 1010???10[01][23][12]222222200[01]0[01]00[01]00[02][01]010001[12]00002[01][01]2[01][012][12][01][01][12][01]??433?0000[01]0[01]0[012]0[12]0[01][01][12]0?01[12][12]02[01][01]000000[01][12]?00[01] 
Heosemys_annandalii 10[12]1???10[01]21200000200[02]0[01]00[01][01]1[02][01]0[12]00012021120021[01]20??002323?000000012?10110???110222000?00001?001 
Heosemys_depressa [01]011???[01][01]0[23][01]000000200[12]0000000[12]1010001202122[01]02[01][12]20[01]20022[12]2?000010102?[12][01][01]1[02]101[01][12]12220[01][01][01]0000[02]?000 
Heosemys_grandis 1010???1[01]02120000020000100111210100012020220021020020[01]22[12]2?00000?1???[12][01]11200[01]121222000?0001[12]?00[01] 
Heosemys_spinosa [12]01[01]???100[12][12]0000000000[01]100[01]10[12][01]01?001102[12]22??21220[01]20[01]2[23][23][23]?000000[01]12?2[01][01]1[12]???1[01]1?2?0[01][01]000[01]0[12]?000 
Leucocephalon_yuwonoi [12]0100100[01]0[12][01]0000002000[01]100000[12][01]010001[23]022220[01]11[01]20[12]20[12]233[23]?000010102021[01][01]3???1[12][01]0[12]2[01][01][01][01]00002?000 
Malayemys        [12]01[01]011[01][01]02[01]22[02]2[02]2200[02]0000[01]00[01][01]010001[12]02[12][12]20[01]2[01][02]20[01]20[01]2[23]3310000[01]0[01]0[12]0[12][01]1[01][012]0?01[12][12][12]2[012][01]00?0000[01]?00[01] 
Mauremys_annamensis 20100111[01]021222222200[12]0000[01]?10[01]01???2[23][01]2[12]22??[12][01]22002002333?0000[01]?[01]?1?211000?012[01]???000100001?001 
Mauremys_caspica [012][01]1[01]110[01][01][01][23]12222[02]2200[012]0000[01]0[01]000100012[12][12][12]22[01][01]2[01]220020[01]233[23]?00001[01]1[01]2?[12]1[01]1[01]0?012[12]22[12]0[01][01]0000[01][12]?00[01] 
Mauremys_leprosa 1[01]10???0[01][01]2[12]222222200[02]00001[01]0000100012[12][12]1220021220[01]20[01]2[23][23][23]?0000[01]0[01][01]2?1[01]1000?012[12]221000[01][01]000[012]?[01]00 
Mauremys_mutica [01]01[01]???[01][01]02[01]22[02][02]22200[01]0000[01]010[01]01000[12]2[01]2[12][12][12]00[12][01][012]20[01]20[01]2333?00?01010[02]?[12][01][01]0[02]0?01212200[01][01]?0000[012]?00[01] 
Mauremys_reevesii 20100101[01][01][12][12]222222200[02]0000[01][01]100010001[23][01][12][12][12]200[12]1[12]20[01]20[01]2333?0000[01]0[01][01]2?[12][01][01][01][01][01]?01[12][12]220[01][01]000000[01]?00[01] 
Mauremys_rivulata [012]010010[01][01]0212222[02]2[02]0000000[01][01]1[01][01]0[12]000[12][123][012][12][12][12]200[12][01][12]20020[01]233[23]?0000[01]0[01][01]22[12]1[01][01][12]0?012[02]221000?0000[12]?00[01] 
Mauremys_sinensis [01]010???[01][01][01]212222222000000000?0[01]010[01]01202222?02[01][12]20[01]20[01]2333?0000[01]0[01]0[12]0[12][01][01]0[12]0?0[01][02][012][02]21[01]00?0000[12]?00[01] 
Melanochelys_trijuga [12]010[01][13][01][01]1[01][23][12]2000[02][02]200[01]00001100[01]010001[12]0[12][12][12][12][01][01][12]1[012][12]0020[01]2[23][23]2?0000101[01]2221[01][01][012]1??1222[12]000[01]10000[12]?000 
Morenia_ocellata [01]110???100[12]022222[02]?0020000000[01]1010001100002002[01][02]2??????332?00001010??10[01]111?0120021000000001?10? 
Morenia_petersi [01]0[01]1???100[123][01][02]2[02]2[02]220[01][02]000[01]000[12][01]01000110[01]0[01][12]002[01][12][02]1??1??[23]2[234]000001[01]10[12][02]1[01][01][01][12]01[01]1[12][01][01][012][01][01]000[01]00[01]1?[01]0[01] 
Notochelys_platynota 10[12][01]???[01]0[01][23]1222[02]222000[01]10[12]00[01]000100011022[01]2001122002[01][01]2[01][12]30000[01]??????2[01][01][01][01]0?01[02]1122011?20[01]?1?[12]0? 
Orlitia_borneensis [01]011???000212[02]2222200[012]000000?0[01]0100012[01]2[12]22002[01][12]20020023[23][34]?00001010[01]0[12][01][01][01][12]???1[02][01]020000000001?001 
Pangshura_smithii 1011???[01]002[01]22202220020000[01][01]?[012][01]01[01][01][12]0200000[01]12[01][01]000[012]0[01]2433000001[01]1[01]00[12][01]101???1[12][012]020[01]000000[01]1?00[01] 
Pangshura_tecta 1011???[01]0[01][12]1222022[02]00200000000[01][01]10220[123]00000112[01][01]000[12]002433?00001111022111[02]0011[12][012]0[12]0[01]00?0000[01]?00[01] 
Pangshura_tentoria 1011???10[01]2122202220020000000[12]1[01]10[01][12]020[01]000[01][01]210[02]00[12]002433?0000[01]0[01]01?[12][01][01]010??1[12]1[01]2[01][01][01][01]00000[01]?[01]0[01] 
Rhinoclemmys_annulata [12]01[01]???[01][01]0[12][01]00[02][02][02]2[02]00[02]00001[01][01][012][01]0[01]0001[23]0222200[12][01][12][12]0120[12]2[23][23][23]?[01][01][01]0101[01]22[12][01][01][01][23][01]011[12][012]22[012]0[01]11000?[01]?[01]00 
Rhinoclemmys_areolata 1010???100[13]100000[02]2002000010100010001[23]02[12]220011[02]21??1??33[23]?0[01][01]0[01]0112?211[01][01]0011[01][01]220000?0[01]001?000 
Rhinoclemmys_funerea 101????[01]10????????????0000[01]0[01]0[01]01000??02[12]22??11[12]1??????332??0001?1???211120?01203?2000100001?00[01] 
Rhinoclemmys_melanosterna 1011???11020200002200201000?1000200012022220011221??1??332????00?0?20211100?01203200000000?1?000 
Rhinoclemmys_nasuta 1011???[01]1[01]2?000202200000000[01]0000[12]00012[01][12][01]221021220020[01]2322?0000110?00211120?01[01][01][23][01]100?0000?1?[01]00 
Rhinoclemmys_pulcherrima 1010???[01][01]0[12][01]0000[02]2?00000001[01][01]0[01]0[01]0001[23]02[12]22[01][01]1[01]22[01]12[01]1233[23]?0000[01][01][01]0[02]?[12]1[01][01][012][01][01]11[12][12][23]2[02]0[01][01]?00001100[01] 
Rhinoclemmys_punctularia 1010???[01][01]0[12][01][02]0000[02]200[02]0000[01][01]1[012][01]010001[123]02[12]22[01][01][12][01][012]20[01]20123[23]2?[01][01][01]0[01]01[01][02][02][012][01]11[123]00[01]1[012][01][123][012]00[01][01]00000[12]?[01]0[01] 
Rhinoclemmys_rubida 1010???100310000022002000010?1101?001302222???1120?????222????010112?21111???11022000??000???000 
Sacalia_bealei 1010???[01]002[01]222222200[02]00000010001?0012222220021220020[01]2[23]22????010100?1111[12]???121[12]21011?000?1?[01]00 
Sacalia_quadriocellata [01]010???[01]002[01]2[02]2222200000000000001?00122222200[12][01]2[02]0[01]20[01][12][23][23][23]??0001011201[01]112???1[12][01]2[01]20[01]1?000?1?10? 
Siebenrockiella_crassicollis [01]0[12][01]???1[01]0[12]1222222200[02]0[01]00[01][01]000000001[23]0[12][01][12][12]002[01][02][02]0[01]20[01]2[34]33?0000[01][01][01]000[12][01][01][01][012]0?01[12][02][23]2[01][01][01]0[01]0000[12]?00[01] 
Stigmochelys_pardalis 0??????[01]0[01][12]1[02]0202020000010??0[01]001000[12][12]02???1?0[01][012]21??1??[13]3[34]?00000?0?0?[012][01][01]0[01]201020[01]22010101[01]11?000 
Vijayachelys_silvatica 20100101[01]021[02][02]0202[02]00000000[01][01]01010001102222002[01][01]2012012222????01011??211[01]210[01]1[01]1[12]100[01]1?000?1?000 
Echmatemys_septaria 0??????0002[01]2222[02]2200[01]000000100010001[23][02]122200202[02]??????333?0000??????[01][01][01]002011[02]0[02]21[01]???000?11001 
Echmatemys_wyomingensis [01]02????0002[01]2222222000000010[01]0[01]010[01]0[12]20?2?2??2?2[02]002???333????0??????[012]00[01][01]11112[02][12][12][02]0???000?11000 
Bridgeremys_pusilla [01]01????[01]00?1?22?????0?000?1[01]10001?00??0??????210?01[24]0[01]33???00?0??????10[01][01][01]2011??2010???000?11[01]00 
Terrapene_carolina 1011???[01]00[01][01]222222?01000000000[01]01[01]00[01]30222[02]001[01][02]21??1??00?10001??????0[01]00001[01]1212220???2?0?112[01]? 
Malaclemys_terrapin 10?????1?0212222222000?0??????????0012???22??11???????????????010102?101000?0122021000?000000001 
Guangdongemys_pingi 0???????002?2[02]20222???0?0000?11010001?0????00??0???????333????0??????1[01]0?????1??021??????0?110?1 
Isometremys_lacuna 2?2????00021222222200?0000?0?0001000120????002?21??????333????0??????11??????1??222????000???0?0 
Mauremys_thanhinensis 2?2????0?021[02][02][02][02][02][02][02]00?0000?0?000100012[02]2222002121002???332????0??????[012]0??????1??12[12]?00?0?0??10?[01] 
Hardella_siamensis 2?2??????021222222200?000000?000100012?20??002121??????333????01?????10??????1??02??11?0?00??002 
Sinohadrianus_sichuanensis ??????????21222022200????0?????0100012?????????????????332????0?????????????????0?????10?0???1?? 
Sinohadrianus_ezoensis ??????????21222222200??0?0?????????????????????????????????????????????????????????????????????? 
Sharemys_hemisphaerica 0?????????20????222000?0?0????001???12??2?2?0??11?????????????0??????2101???????32????12?0???00? 
Palaeochelys_elongata 10?0??????21220000?00?0000????0010??120?222??2????????????????01???0?1001???????021?0??0?0???0?0 
Banhxeochelys_trani [012][01][13][01]0[03]0[01]00[23]12[02][02][02][02][02]200[02]0[01]0[01][01]00000[01]0001[12]02?[012]2002[01][02]2002??????????0??????[01][01][01][01]0[12][01][01]1[02]0[12]2[012]0???000?0100[01] 
;
ccode
-[/1  0    -[/1  1    -[/1  2    -[/1  3    -[/1  4     
-[/1  5    -[/1  6    -[/1  7    -[/1  8    -[/1  9     
-[/1  10   -[/1  11   -[/1  12   -[/1  13   -[/1  14    
-[/1  15   -[/1  16   -[/1  17   -[/1  18   -[/1  19    
-[/1  20   -[/1  21   -[/1  22   -[/1  23   -[/1  24    
-[/1  25   -[/1  26   -[/1  27   -[/1  28   -[/1  29    
-[/1  30   -[/1  31   -[/1  32   -[/1  33   -[/1  34    
-[/1  35   -[/1  36   -[/1  37   -[/1  38   -[/1  39    
-[/1  40   -[/1  41   -[/1  42   -[/1  43   -[/1  44    
-[/1  45   -[/1  46   -[/1  47   -[/1  48   -[/1  49    
-[/1  50   -[/1  51   -[/1  52   -[/1  53   -[/1  54    
-[/1  55   -[/1  56   -[/1  57   -[/1  58   -[/1  59    
-[/1  60   -[/1  61   -[/1  62   -[/1  63   -[/1  64    
-[/1  65   -[/1  66   -[/1  67   -[/1  68   -[/1  69    
-[/1  70   -[/1  71   -[/1  72   -[/1  73   -[/1  74    
-[/1  75   -[/1  76   -[/1  77   -[/1  78   -[/1  79    
-[/1  80   -[/1  81   -[/1  82   -[/1  83   -[/1  84    
-[/1  85   -[/1  86   -[/1  87   -[/1  88   -[/1  89    
-[/1  90   -[/1  91   -[/1  92   -[/1  93   -[/1  94    
-[/1  95   -[/1  96   -[/1  97   -[/1  98   -[/1  99    
-[/1  100  -[/1  101  -[/1  102  -[/1  103  -[/1  104   
-[/1  105  -[/1  106  -[/1  107  -[/1  108  -[/1  109   
-[/1  110  -[/1  111  -[/1  112  -[/1  113  -[/1  114   
-[/1  115  -[/1  116  -[/1  117  -[/1  118  -[/1  119   
-[/1  120  -[/1  121  -[/1  122  -[/1  123  -[/1  124   
-[/1  125  -[/1  126  -[/1  127  -[/1  128  -[/1  129   
-[/1  130  -[/1  131  -[/1  132  -[/1  133  -[/1  134   
-[/1  135  -[/1  136  -[/1  137  -[/1  138  -[/1  139   
-[/1  140  -[/1  141  -[/1  142  -[/1  143  -[/1  144   
-[/1  145  -[/1  146  -[/1  147  -[/1  148  -[/1  149   
-[/1  150  -[/1  151  -[/1  152  -[/1  153  -[/1  154   
-[/1  155  -[/1  156  -[/1  157  -[/1  158  -[/1  159   
-[/1  160  -[/1  161  -[/1  162  -[/1  163  -[/1  164   
-[/1  165  -[/1  166  -[/1  167  -[/1  168  -[/1  169   
-[/1  170  -[/1  171  -[/1  172  -[/1  173  -[/1  174   
-[/1  175  -[/1  176  -[/1  177  -[/1  178  -[/1  179   
-[/1  180  -[/1  181  -[/1  182  -[/1  183  -[/1  184   
-[/1  185  -[/1  186  -[/1  187  -[/1  188  -[/1  189   
-[/1  190  -[/1  191  -[/1  192  -[/1  193  -[/1  194   
-[/1  195  -[/1  196  -[/1  197  -[/1  198  -[/1  199   
-[/1  200  -[/1  201  -[/1  202  -[/1  203  -[/1  204   
-[/1  205  -[/1  206  -[/1  207  -[/1  208  -[/1  209   
-[/1  210  -[/1  211  -[/1  212  -[/1  213  -[/1  214   
-[/1  215  -[/1  216  -[/1  217  -[/1  218  -[/1  219   
-[/1  220  -[/1  221  -[/1  222  -[/1  223  -[/1  224   
-[/1  225  -[/1  226  -[/1  227  -[/1  228  -[/1  229   
-[/1  230  -[/1  231  -[/1  232  -[/1  233  -[/1  234   
-[/1  235  -[/1  236  -[/1  237  -[/1  238  -[/1  239   
-[/1  240  -[/1  241  -[/1  242  -[/1  243  -[/1  244   
-[/1  245  -[/1  246  -[/1  247  -[/1  248  -[/1  249   
-[/1  250  -[/1  251  -[/1  252  -[/1  253  -[/1  254   
-[/1  255  -[/1  256  -[/1  257  -[/1  258  -[/1  259   
-[/1  260  -[/1  261  -[/1  262  -[/1  263  -[/1  264   
-[/1  265  -[/1  266  -[/1  267  -[/1  268  -[/1  269   
-[/1  270  -[/1  271  -[/1  272  -[/1  273  -[/1  274   
-[/1  275  -[/1  276  -[/1  277  -[/1  278  -[/1  279   
-[/1  280  -[/1  281  -[/1  282  -[/1  283  -[/1  284   
-[/1  285  -[/1  286  -[/1  287  -[/1  288  -[/1  289   
-[/1  290  -[/1  291  -[/1  292  -[/1  293  -[/1  294   
-[/1  295  -[/1  296  -[/1  297  -[/1  298  -[/1  299   
-[/1  300  -[/1  301  -[/1  302  -[/1  303  -[/1  304   
-[/1  305  -[/1  306  -[/1  307  -[/1  308  -[/1  309   
-[/1  310  -[/1  311  -[/1  312  -[/1  313  -[/1  314   
-[/1  315  -[/1  316  -[/1  317  -[/1  318  -[/1  319   
-[/1  320  -[/1  321  -[/1  322  -[/1  323  -[/1  324   
-[/1  325  -[/1  326  -[/1  327  -[/1  328  -[/1  329   
-[/1  330  -[/1  331  -[/1  332  -[/1  333  -[/1  334   
-[/1  335  -[/1  336  -[/1  337  -[/1  338  -[/1  339   
-[/1  340  -[/1  341  -[/1  342  -[/1  343  -[/1  344   
-[/1  345  -[/1  346  -[/1  347  -[/1  348  -[/1  349   
-[/1  350  -[/1  351  -[/1  352  -[/1  353  -[/1  354   
-[/1  355  -[/1  356  -[/1  357  -[/1  358  -[/1  359   
-[/1  360  -[/1  361  -[/1  362  -[/1  363  -[/1  364   
-[/1  365  -[/1  366  -[/1  367  -[/1  368  -[/1  369   
-[/1  370  -[/1  371  -[/1  372  -[/1  373  -[/1  374   
-[/1  375  -[/1  376  -[/1  377  -[/1  378  -[/1  379   
-[/1  380  -[/1  381  -[/1  382  -[/1  383  -[/1  384   
-[/1  385  -[/1  386  -[/1  387  -[/1  388  -[/1  389   
-[/1  390  -[/1  391  -[/1  392  -[/1  393  -[/1  394   
-[/1  395  -[/1  396  -[/1  397  -[/1  398  -[/1  399   
-[/1  400  -[/1  401  -[/1  402  -[/1  403  -[/1  404   
-[/1  405  -[/1  406  -[/1  407  -[/1  408  -[/1  409   
-[/1  410  -[/1  411  -[/1  412  -[/1  413  -[/1  414   
-[/1  415  -[/1  416  -[/1  417  -[/1  418  -[/1  419   
-[/1  420  -[/1  421  -[/1  422  -[/1  423  -[/1  424   
-[/1  425  -[/1  426  -[/1  427  -[/1  428  -[/1  429   
-[/1  430  -[/1  431  -[/1  432  -[/1  433  -[/1  434   
-[/1  435  -[/1  436  -[/1  437  -[/1  438  -[/1  439   
-[/1  440  -[/1  441  -[/1  442  -[/1  443  -[/1  444   
-[/1  445  -[/1  446  -[/1  447  -[/1  448  -[/1  449   
-[/1  450  -[/1  451  -[/1  452  -[/1  453  -[/1  454   
-[/1  455  -[/1  456  -[/1  457  -[/1  458  -[/1  459   
-[/1  460  -[/1  461  -[/1  462  -[/1  463  -[/1  464   
-[/1  465  -[/1  466  -[/1  467  -[/1  468  -[/1  469   
-[/1  470  -[/1  471  -[/1  472  -[/1  473  -[/1  474   
-[/1  475  -[/1  476  -[/1  477  -[/1  478  -[/1  479   
-[/1  480  -[/1  481  -[/1  482  -[/1  483  -[/1  484   
-[/1  485  -[/1  486  -[/1  487  -[/1  488  -[/1  489   
-[/1  490  -[/1  491  -[/1  492  -[/1  493  -[/1  494   
-[/1  495  -[/1  496  -[/1  497  -[/1  498  -[/1  499   
-[/1  500  -[/1  501  -[/1  502  -[/1  503  -[/1  504   
-[/1  505  -[/1  506  -[/1  507  -[/1  508  -[/1  509   
-[/1  510  -[/1  511  -[/1  512  -[/1  513  -[/1  514   
-[/1  515  -[/1  516  -[/1  517  -[/1  518  -[/1  519   
-[/1  520  -[/1  521  -[/1  522  -[/1  523  -[/1  524   
-[/1  525  -[/1  526  -[/1  527  -[/1  528  -[/1  529   
-[/1  530  -[/1  531  -[/1  532  -[/1  533  -[/1  534   
-[/1  535  -[/1  536  -[/1  537  -[/1  538  -[/1  539   
-[/1  540  -[/1  541  -[/1  542  -[/1  543  -[/1  544   
-[/1  545  -[/1  546  -[/1  547  -[/1  548  -[/1  549   
-[/1  550  -[/1  551  -[/1  552  -[/1  553  -[/1  554   
-[/1  555  -[/1  556  -[/1  557  -[/1  558  -[/1  559   
-[/1  560  -[/1  561  -[/1  562  -[/1  563  -[/1  564   
-[/1  565  -[/1  566  -[/1  567  -[/1  568  -[/1  569   
-[/1  570  -[/1  571  -[/1  572  -[/1  573  -[/1  574   
-[/1  575  -[/1  576  -[/1  577  -[/1  578  -[/1  579   
-[/1  580  -[/1  581  -[/1  582  -[/1  583  -[/1  584   
-[/1  585  -[/1  586  -[/1  587  -[/1  588  -[/1  589   
-[/1  590  -[/1  591  -[/1  592  -[/1  593  -[/1  594   
-[/1  595  -[/1  596  -[/1  597  -[/1  598  -[/1  599   
-[/1  600  -[/1  601  -[/1  602  -[/1  603  -[/1  604   
-[/1  605  -[/1  606  -[/1  607  -[/1  608  -[/1  609   
-[/1  610  -[/1  611  -[/1  612  -[/1  613  -[/1  614   
-[/1  615  -[/1  616  -[/1  617  -[/1  618  -[/1  619   
-[/1  620  -[/1  621  -[/1  622  -[/1  623  -[/1  624   
-[/1  625  -[/1  626  -[/1  627  -[/1  628  -[/1  629   
-[/1  630  -[/1  631  -[/1  632  -[/1  633  -[/1  634   
-[/1  635  -[/1  636  -[/1  637  -[/1  638  -[/1  639   
-[/1  640  -[/1  641  -[/1  642  -[/1  643  -[/1  644   
-[/1  645  -[/1  646  -[/1  647  -[/1  648  -[/1  649   
-[/1  650  -[/1  651  -[/1  652  -[/1  653  -[/1  654   
-[/1  655  -[/1  656  -[/1  657  -[/1  658  -[/1  659   
-[/1  660  -[/1  661  -[/1  662  -[/1  663  -[/1  664   
-[/1  665  -[/1  666  -[/1  667  -[/1  668  -[/1  669   
-[/1  670  -[/1  671  -[/1  672  -[/1  673  -[/1  674   
-[/1  675  -[/1  676  -[/1  677  -[/1  678  -[/1  679   
-[/1  680  -[/1  681  -[/1  682  -[/1  683  -[/1  684   
-[/1  685  -[/1  686  -[/1  687  -[/1  688  -[/1  689   
-[/1  690  -[/1  691  -[/1  692  -[/1  693  -[/1  694   
-[/1  695  -[/1  696  -[/1  697  -[/1  698  -[/1  699   
-[/1  700  -[/1  701  -[/1  702  -[/1  703  -[/1  704   
-[/1  705  -[/1  706  -[/1  707  -[/1  708  -[/1  709   
-[/1  710  -[/1  711  -[/1  712  -[/1  713  -[/1  714   
-[/1  715  -[/1  716  -[/1  717  -[/1  718  -[/1  719   
-[/1  720  -[/1  721  -[/1  722  -[/1  723  -[/1  724   
-[/1  725  -[/1  726  -[/1  727  -[/1  728  -[/1  729   
-[/1  730  -[/1  731  -[/1  732  -[/1  733  -[/1  734   
-[/1  735  -[/1  736  -[/1  737  -[/1  738  -[/1  739   
-[/1  740  -[/1  741  -[/1  742  -[/1  743  -[/1  744   
-[/1  745  -[/1  746  -[/1  747  -[/1  748  -[/1  749   
-[/1  750  -[/1  751  -[/1  752  -[/1  753  -[/1  754   
-[/1  755  -[/1  756  -[/1  757  -[/1  758  -[/1  759   
-[/1  760  -[/1  761  -[/1  762  -[/1  763  -[/1  764   
-[/1  765  -[/1  766  -[/1  767  -[/1  768  -[/1  769   
-[/1  770  -[/1  771  -[/1  772  -[/1  773  -[/1  774   
-[/1  775  -[/1  776  -[/1  777  -[/1  778  -[/1  779   
-[/1  780  -[/1  781  -[/1  782  -[/1  783  -[/1  784   
-[/1  785  -[/1  786  -[/1  787  -[/1  788  -[/1  789   
-[/1  790  -[/1  791  -[/1  792  -[/1  793  -[/1  794   
-[/1  795  -[/1  796  -[/1  797  -[/1  798  -[/1  799   
-[/1  800  -[/1  801  -[/1  802  -[/1  803  -[/1  804   
-[/1  805  -[/1  806  -[/1  807  -[/1  808  -[/1  809   
-[/1  810  -[/1  811  -[/1  812  -[/1  813  -[/1  814   
-[/1  815  -[/1  816  -[/1  817  -[/1  818  -[/1  819   
-[/1  820  -[/1  821  -[/1  822  -[/1  823  -[/1  824   
-[/1  825  -[/1  826  -[/1  827  -[/1  828  -[/1  829   
-[/1  830  -[/1  831  -[/1  832  -[/1  833  -[/1  834   
-[/1  835  -[/1  836  -[/1  837  -[/1  838  -[/1  839   
-[/1  840  -[/1  841  -[/1  842  -[/1  843  -[/1  844   
-[/1  845  -[/1  846  -[/1  847  -[/1  848  -[/1  849   
-[/1  850  -[/1  851  -[/1  852  -[/1  853  -[/1  854   
-[/1  855  -[/1  856  -[/1  857  -[/1  858  -[/1  859   
-[/1  860  -[/1  861  -[/1  862  -[/1  863  -[/1  864   
-[/1  865  -[/1  866  -[/1  867  -[/1  868  -[/1  869   
-[/1  870  -[/1  871  -[/1  872  -[/1  873  -[/1  874   
-[/1  875  -[/1  876  -[/1  877  -[/1  878  -[/1  879   
-[/1  880  -[/1  881  -[/1  882  -[/1  883  -[/1  884   
-[/1  885  -[/1  886  -[/1  887  -[/1  888  -[/1  889   
-[/1  890  -[/1  891  -[/1  892  -[/1  893  -[/1  894   
-[/1  895  -[/1  896  -[/1  897  -[/1  898  -[/1  899   
-[/1  900  -[/1  901  -[/1  902  -[/1  903  -[/1  904   
-[/1  905  -[/1  906  -[/1  907  -[/1  908  -[/1  909   
-[/1  910  -[/1  911  -[/1  912  -[/1  913  -[/1  914   
-[/1  915  -[/1  916  -[/1  917  -[/1  918  -[/1  919   
-[/1  920  -[/1  921  -[/1  922  -[/1  923  -[/1  924   
-[/1  925  -[/1  926  -[/1  927  -[/1  928  -[/1  929   
-[/1  930  -[/1  931  -[/1  932  -[/1  933  -[/1  934   
-[/1  935  -[/1  936  -[/1  937  -[/1  938  -[/1  939   
-[/1  940  -[/1  941  -[/1  942  -[/1  943  -[/1  944   
-[/1  945  -[/1  946  -[/1  947  -[/1  948  -[/1  949   
-[/1  950  -[/1  951  -[/1  952  -[/1  953  -[/1  954   
-[/1  955  -[/1  956  -[/1  957  -[/1  958  -[/1  959   
-[/1  960  -[/1  961  -[/1  962  -[/1  963  -[/1  964   
-[/1  965  -[/1  966  -[/1  967  -[/1  968  -[/1  969   
-[/1  970  -[/1  971  -[/1  972  -[/1  973  -[/1  974   
-[/1  975  -[/1  976  -[/1  977  -[/1  978  -[/1  979   
-[/1  980  -[/1  981  -[/1  982  -[/1  983  -[/1  984   
-[/1  985  -[/1  986  -[/1  987  -[/1  988  -[/1  989   
-[/1  990  -[/1  991  -[/1  992  -[/1  993  -[/1  994   
-[/1  995  -[/1  996  -[/1  997  -[/1  998  -[/1  999   
-[/1  1000 -[/1  1001 -[/1  1002 -[/1  1003 -[/1  1004  
-[/1  1005 -[/1  1006 -[/1  1007 -[/1  1008 -[/1  1009  
-[/1  1010 -[/1  1011 -[/1  1012 -[/1  1013 -[/1  1014  
-[/1  1015 -[/1  1016 -[/1  1017 -[/1  1018 -[/1  1019  
-[/1  1020 -[/1  1021 -[/1  1022 -[/1  1023 -[/1  1024  
-[/1  1025 -[/1  1026 -[/1  1027 -[/1  1028 -[/1  1029  
-[/1  1030 -[/1  1031 -[/1  1032 -[/1  1033 -[/1  1034  
-[/1  1035 -[/1  1036 -[/1  1037 -[/1  1038 -[/1  1039  
-[/1  1040 -[/1  1041 -[/1  1042 -[/1  1043 -[/1  1044  
-[/1  1045 -[/1  1046 -[/1  1047 -[/1  1048 -[/1  1049  
-[/1  1050 -[/1  1051 -[/1  1052 -[/1  1053 -[/1  1054  
-[/1  1055 -[/1  1056 -[/1  1057 -[/1  1058 -[/1  1059  
-[/1  1060 -[/1  1061 -[/1  1062 -[/1  1063 -[/1  1064  
-[/1  1065 -[/1  1066 -[/1  1067 -[/1  1068 -[/1  1069  
-[/1  1070 -[/1  1071 -[/1  1072 -[/1  1073 -[/1  1074  
-[/1  1075 -[/1  1076 -[/1  1077 -[/1  1078 -[/1  1079  
-[/1  1080 -[/1  1081 -[/1  1082 -[/1  1083 -[/1  1084  
-[/1  1085 -[/1  1086 -[/1  1087 -[/1  1088 -[/1  1089  
-[/1  1090 -[/1  1091 -[/1  1092 -[/1  1093 -[/1  1094  
-[/1  1095 -[/1  1096 -[/1  1097 -[/1  1098 -[/1  1099  
-[/1  1100 -[/1  1101 -[/1  1102 -[/1  1103 -[/1  1104  
-[/1  1105 -[/1  1106 -[/1  1107 -[/1  1108 -[/1  1109  
-[/1  1110 -[/1  1111 -[/1  1112 -[/1  1113 -[/1  1114  
-[/1  1115 -[/1  1116 -[/1  1117 -[/1  1118 -[/1  1119  
-[/1  1120 -[/1  1121 -[/1  1122 -[/1  1123 -[/1  1124  
-[/1  1125 -[/1  1126 -[/1  1127 -[/1  1128 -[/1  1129  
-[/1  1130 -[/1  1131 -[/1  1132 -[/1  1133 -[/1  1134  
-[/1  1135 -[/1  1136 -[/1  1137 -[/1  1138 -[/1  1139  
-[/1  1140 -[/1  1141 -[/1  1142 -[/1  1143 -[/1  1144  
-[/1  1145 -[/1  1146 -[/1  1147 -[/1  1148 -[/1  1149  
-[/1  1150 -[/1  1151 -[/1  1152 -[/1  1153 -[/1  1154  
-[/1  1155 -[/1  1156 -[/1  1157 -[/1  1158 -[/1  1159  
-[/1  1160 -[/1  1161 -[/1  1162 -[/1  1163 -[/1  1164  
-[/1  1165 -[/1  1166 -[/1  1167 -[/1  1168 -[/1  1169  
-[/1  1170 -[/1  1171 -[/1  1172 -[/1  1173 -[/1  1174  
-[/1  1175 -[/1  1176 -[/1  1177 -[/1  1178 -[/1  1179  
-[/1  1180 -[/1  1181 -[/1  1182 -[/1  1183 -[/1  1184  
-[/1  1185 -[/1  1186 -[/1  1187 -[/1  1188 -[/1  1189  
-[/1  1190 -[/1  1191 -[/1  1192 -[/1  1193 -[/1  1194  
-[/1  1195 -[/1  1196 -[/1  1197 -[/1  1198 -[/1  1199  
-[/1  1200 -[/1  1201 -[/1  1202 -[/1  1203 -[/1  1204  
-[/1  1205 -[/1  1206 -[/1  1207 -[/1  1208 -[/1  1209  
-[/1  1210 -[/1  1211 -[/1  1212 -[/1  1213 -[/1  1214  
-[/1  1215 -[/1  1216 -[/1  1217 -[/1  1218 -[/1  1219  
-[/1  1220 -[/1  1221 -[/1  1222 -[/1  1223 -[/1  1224  
-[/1  1225 -[/1  1226 -[/1  1227 -[/1  1228 -[/1  1229  
-[/1  1230 -[/1  1231 -[/1  1232 -[/1  1233 -[/1  1234  
-[/1  1235 -[/1  1236 -[/1  1237 -[/1  1238 -[/1  1239  
-[/1  1240 -[/1  1241 -[/1  1242 -[/1  1243 -[/1  1244  
-[/1  1245 -[/1  1246 -[/1  1247 -[/1  1248 -[/1  1249  
-[/1  1250 -[/1  1251 -[/1  1252 -[/1  1253 -[/1  1254  
-[/1  1255 -[/1  1256 -[/1  1257 -[/1  1258 -[/1  1259  
-[/1  1260 -[/1  1261 -[/1  1262 -[/1  1263 -[/1  1264  
-[/1  1265 -[/1  1266 -[/1  1267 -[/1  1268 -[/1  1269  
-[/1  1270 -[/1  1271 -[/1  1272 -[/1  1273 -[/1  1274  
-[/1  1275 -[/1  1276 -[/1  1277 -[/1  1278 -[/1  1279  
-[/1  1280 -[/1  1281 -[/1  1282 -[/1  1283 -[/1  1284  
-[/1  1285 -[/1  1286 -[/1  1287 -[/1  1288 -[/1  1289  
-[/1  1290 -[/1  1291 -[/1  1292 -[/1  1293 -[/1  1294  
-[/1  1295 -[/1  1296 -[/1  1297 -[/1  1298 -[/1  1299  
-[/1  1300 -[/1  1301 -[/1  1302 -[/1  1303 -[/1  1304  
-[/1  1305 -[/1  1306 -[/1  1307 -[/1  1308 -[/1  1309  
-[/1  1310 -[/1  1311 -[/1  1312 -[/1  1313 -[/1  1314  
-[/1  1315 -[/1  1316 -[/1  1317 -[/1  1318 -[/1  1319  
-[/1  1320 -[/1  1321 -[/1  1322 -[/1  1323 -[/1  1324  
-[/1  1325 -[/1  1326 -[/1  1327 -[/1  1328 -[/1  1329  
-[/1  1330 -[/1  1331 -[/1  1332 -[/1  1333 -[/1  1334  
-[/1  1335 -[/1  1336 -[/1  1337 -[/1  1338 -[/1  1339  
-[/1  1340 -[/1  1341 -[/1  1342 -[/1  1343 -[/1  1344  
-[/1  1345 -[/1  1346 -[/1  1347 -[/1  1348 -[/1  1349  
-[/1  1350 -[/1  1351 -[/1  1352 -[/1  1353 -[/1  1354  
-[/1  1355 -[/1  1356 -[/1  1357 -[/1  1358 -[/1  1359  
-[/1  1360 -[/1  1361 -[/1  1362 -[/1  1363 -[/1  1364  
-[/1  1365 -[/1  1366 -[/1  1367 -[/1  1368 -[/1  1369  
-[/1  1370 -[/1  1371 -[/1  1372 -[/1  1373 -[/1  1374  
-[/1  1375 -[/1  1376 -[/1  1377 -[/1  1378 -[/1  1379  
-[/1  1380 -[/1  1381 -[/1  1382 -[/1  1383 -[/1  1384  
-[/1  1385 -[/1  1386 -[/1  1387 -[/1  1388 -[/1  1389  
-[/1  1390 -[/1  1391 -[/1  1392 -[/1  1393 -[/1  1394  
-[/1  1395 -[/1  1396 -[/1  1397 -[/1  1398 -[/1  1399  
-[/1  1400 -[/1  1401 -[/1  1402 -[/1  1403 -[/1  1404  
-[/1  1405 -[/1  1406 -[/1  1407 -[/1  1408 -[/1  1409  
-[/1  1410 -[/1  1411 -[/1  1412 -[/1  1413 -[/1  1414  
-[/1  1415 -[/1  1416 -[/1  1417 -[/1  1418 -[/1  1419  
-[/1  1420 -[/1  1421 -[/1  1422 -[/1  1423 -[/1  1424  
-[/1  1425 -[/1  1426 -[/1  1427 -[/1  1428 -[/1  1429  
-[/1  1430 -[/1  1431 -[/1  1432 -[/1  1433 -[/1  1434  
-[/1  1435 -[/1  1436 -[/1  1437 -[/1  1438 -[/1  1439  
-[/1  1440 -[/1  1441 -[/1  1442 -[/1  1443 -[/1  1444  
-[/1  1445 -[/1  1446 -[/1  1447 -[/1  1448 -[/1  1449  
-[/1  1450 -[/1  1451 -[/1  1452 -[/1  1453 -[/1  1454  
-[/1  1455 -[/1  1456 -[/1  1457 -[/1  1458 -[/1  1459  
-[/1  1460 -[/1  1461 -[/1  1462 -[/1  1463 -[/1  1464  
-[/1  1465 -[/1  1466 -[/1  1467 -[/1  1468 -[/1  1469  
-[/1  1470 -[/1  1471 -[/1  1472 -[/1  1473 -[/1  1474  
-[/1  1475 -[/1  1476 -[/1  1477 -[/1  1478 -[/1  1479  
-[/1  1480 -[/1  1481 -[/1  1482 -[/1  1483 -[/1  1484  
-[/1  1485 -[/1  1486 -[/1  1487 -[/1  1488 -[/1  1489  
-[/1  1490 -[/1  1491 -[/1  1492 -[/1  1493 -[/1  1494  
-[/1  1495 -[/1  1496 -[/1  1497 -[/1  1498 -[/1  1499  
-[/1  1500 -[/1  1501 -[/1  1502 -[/1  1503 -[/1  1504  
-[/1  1505 -[/1  1506 -[/1  1507 -[/1  1508 -[/1  1509  
-[/1  1510 -[/1  1511 -[/1  1512 -[/1  1513 -[/1  1514  
-[/1  1515 -[/1  1516 -[/1  1517 -[/1  1518 -[/1  1519  
-[/1  1520 -[/1  1521 -[/1  1522 -[/1  1523 -[/1  1524  
-[/1  1525 -[/1  1526 -[/1  1527 -[/1  1528 -[/1  1529  
-[/1  1530 -[/1  1531 -[/1  1532 -[/1  1533 -[/1  1534  
-[/1  1535 -[/1  1536 -[/1  1537 -[/1  1538 -[/1  1539  
-[/1  1540 -[/1  1541 -[/1  1542 -[/1  1543 -[/1  1544  
-[/1  1545 -[/1  1546 -[/1  1547 -[/1  1548 -[/1  1549  
-[/1  1550 -[/1  1551 -[/1  1552 -[/1  1553 -[/1  1554  
-[/1  1555 -[/1  1556 -[/1  1557 -[/1  1558 -[/1  1559  
-[/1  1560 -[/1  1561 -[/1  1562 -[/1  1563 -[/1  1564  
-[/1  1565 -[/1  1566 -[/1  1567 -[/1  1568 -[/1  1569  
-[/1  1570 -[/1  1571 -[/1  1572 -[/1  1573 -[/1  1574  
-[/1  1575 -[/1  1576 -[/1  1577 -[/1  1578 -[/1  1579  
-[/1  1580 -[/1  1581 -[/1  1582 -[/1  1583 -[/1  1584  
-[/1  1585 -[/1  1586 -[/1  1587 -[/1  1588 -[/1  1589  
-[/1  1590 -[/1  1591 -[/1  1592 -[/1  1593 -[/1  1594  
-[/1  1595 -[/1  1596 -[/1  1597 -[/1  1598 -[/1  1599  
-[/1  1600 -[/1  1601 -[/1  1602 -[/1  1603 -[/1  1604  
-[/1  1605 -[/1  1606 -[/1  1607 -[/1  1608 -[/1  1609  
-[/1  1610 -[/1  1611 -[/1  1612 -[/1  1613 -[/1  1614  
-[/1  1615 -[/1  1616 -[/1  1617 -[/1  1618 -[/1  1619  
-[/1  1620 -[/1  1621 -[/1  1622 -[/1  1623 -[/1  1624  
-[/1  1625 -[/1  1626 -[/1  1627 -[/1  1628 -[/1  1629  
-[/1  1630 -[/1  1631 -[/1  1632 -[/1  1633 -[/1  1634  
-[/1  1635 -[/1  1636 -[/1  1637 -[/1  1638 -[/1  1639  
-[/1  1640 -[/1  1641 -[/1  1642 -[/1  1643 -[/1  1644  
-[/1  1645 -[/1  1646 -[/1  1647 -[/1  1648 -[/1  1649  
-[/1  1650 -[/1  1651 -[/1  1652 -[/1  1653 -[/1  1654  
-[/1  1655 -[/1  1656 -[/1  1657 -[/1  1658 -[/1  1659  
-[/1  1660 -[/1  1661 -[/1  1662 -[/1  1663 -[/1  1664  
-[/1  1665 -[/1  1666 -[/1  1667 -[/1  1668 -[/1  1669  
-[/1  1670 -[/1  1671 -[/1  1672 -[/1  1673 -[/1  1674  
-[/1  1675 -[/1  1676 -[/1  1677 -[/1  1678 -[/1  1679  
-[/1  1680 -[/1  1681 -[/1  1682 -[/1  1683 -[/1  1684  
-[/1  1685 -[/1  1686 -[/1  1687 -[/1  1688 -[/1  1689  
-[/1  1690 -[/1  1691 -[/1  1692 -[/1  1693 -[/1  1694  
-[/1  1695 -[/1  1696 -[/1  1697 -[/1  1698 -[/1  1699  
-[/1  1700 -[/1  1701 -[/1  1702 -[/1  1703 -[/1  1704  
-[/1  1705 -[/1  1706 -[/1  1707 -[/1  1708 -[/1  1709  
-[/1  1710 -[/1  1711 -[/1  1712 -[/1  1713 -[/1  1714  
-[/1  1715 -[/1  1716 -[/1  1717 -[/1  1718 -[/1  1719  
-[/1  1720 -[/1  1721 -[/1  1722 -[/1  1723 -[/1  1724  
-[/1  1725 -[/1  1726 -[/1  1727 -[/1  1728 -[/1  1729  
-[/1  1730 -[/1  1731 -[/1  1732 -[/1  1733 -[/1  1734  
-[/1  1735 -[/1  1736 -[/1  1737 -[/1  1738 -[/1  1739  
-[/1  1740 -[/1  1741 -[/1  1742 -[/1  1743 -[/1  1744  
-[/1  1745 -[/1  1746 -[/1  1747 -[/1  1748 -[/1  1749  
-[/1  1750 -[/1  1751 -[/1  1752 -[/1  1753 -[/1  1754  
-[/1  1755 -[/1  1756 -[/1  1757 -[/1  1758 -[/1  1759  
-[/1  1760 -[/1  1761 -[/1  1762 -[/1  1763 -[/1  1764  
-[/1  1765 -[/1  1766 -[/1  1767 -[/1  1768 -[/1  1769  
-[/1  1770 -[/1  1771 -[/1  1772 -[/1  1773 -[/1  1774  
-[/1  1775 -[/1  1776 -[/1  1777 -[/1  1778 -[/1  1779  
-[/1  1780 -[/1  1781 -[/1  1782 -[/1  1783 -[/1  1784  
-[/1  1785 -[/1  1786 -[/1  1787 -[/1  1788 -[/1  1789  
-[/1  1790 -[/1  1791 -[/1  1792 -[/1  1793 -[/1  1794  
-[/1  1795 -[/1  1796 -[/1  1797 -[/1  1798 -[/1  1799  
-[/1  1800 -[/1  1801 -[/1  1802 -[/1  1803 -[/1  1804  
-[/1  1805 -[/1  1806 -[/1  1807 -[/1  1808 -[/1  1809  
-[/1  1810 -[/1  1811 -[/1  1812 -[/1  1813 -[/1  1814  
-[/1  1815 -[/1  1816 -[/1  1817 -[/1  1818 -[/1  1819  
-[/1  1820 -[/1  1821 -[/1  1822 -[/1  1823 -[/1  1824  
-[/1  1825 -[/1  1826 -[/1  1827 -[/1  1828 -[/1  1829  
-[/1  1830 -[/1  1831 -[/1  1832 -[/1  1833 -[/1  1834  
-[/1  1835 -[/1  1836 -[/1  1837 -[/1  1838 -[/1  1839  
-[/1  1840 -[/1  1841 -[/1  1842 -[/1  1843 -[/1  1844  
-[/1  1845 -[/1  1846 -[/1  1847 -[/1  1848 -[/1  1849  
-[/1  1850 -[/1  1851 -[/1  1852 -[/1  1853 -[/1  1854  
-[/1  1855 -[/1  1856 -[/1  1857 -[/1  1858 -[/1  1859  
-[/1  1860 -[/1  1861 -[/1  1862 -[/1  1863 -[/1  1864  
-[/1  1865 -[/1  1866 -[/1  1867 -[/1  1868 -[/1  1869  
-[/1  1870 -[/1  1871 -[/1  1872 -[/1  1873 -[/1  1874  
-[/1  1875 -[/1  1876 -[/1  1877 -[/1  1878 -[/1  1879  
-[/1  1880 -[/1  1881 -[/1  1882 -[/1  1883 -[/1  1884  
-[/1  1885 -[/1  1886 -[/1  1887 -[/1  1888 -[/1  1889  
-[/1  1890 -[/1  1891 -[/1  1892 -[/1  1893 -[/1  1894  
-[/1  1895 -[/1  1896 -[/1  1897 -[/1  1898 -[/1  1899  
-[/1  1900 -[/1  1901 -[/1  1902 -[/1  1903 -[/1  1904  
-[/1  1905 -[/1  1906 -[/1  1907 -[/1  1908 -[/1  1909  
-[/1  1910 -[/1  1911 -[/1  1912 -[/1  1913 -[/1  1914  
-[/1  1915 -[/1  1916 -[/1  1917 -[/1  1918 -[/1  1919  
-[/1  1920 -[/1  1921 -[/1  1922 -[/1  1923 -[/1  1924  
-[/1  1925 -[/1  1926 -[/1  1927 -[/1  1928 -[/1  1929  
-[/1  1930 -[/1  1931 -[/1  1932 -[/1  1933 -[/1  1934  
-[/1  1935 -[/1  1936 -[/1  1937 -[/1  1938 -[/1  1939  
-[/1  1940 -[/1  1941 -[/1  1942 -[/1  1943 -[/1  1944  
-[/1  1945 -[/1  1946 -[/1  1947 -[/1  1948 -[/1  1949  
-[/1  1950 -[/1  1951 -[/1  1952 -[/1  1953 -[/1  1954  
-[/1  1955 -[/1  1956 -[/1  1957 -[/1  1958 -[/1  1959  
-[/1  1960 -[/1  1961 -[/1  1962 -[/1  1963 -[/1  1964  
-[/1  1965 -[/1  1966 -[/1  1967 -[/1  1968 -[/1  1969  
-[/1  1970 -[/1  1971 -[/1  1972 -[/1  1973 -[/1  1974  
-[/1  1975 -[/1  1976 -[/1  1977 -[/1  1978 -[/1  1979  
-[/1  1980 -[/1  1981 -[/1  1982 -[/1  1983 -[/1  1984  
-[/1  1985 -[/1  1986 -[/1  1987 -[/1  1988 -[/1  1989  
-[/1  1990 -[/1  1991 -[/1  1992 -[/1  1993 -[/1  1994  
-[/1  1995 -[/1  1996 -[/1  1997 -[/1  1998 -[/1  1999  
-[/1  2000 -[/1  2001 -[/1  2002 -[/1  2003 -[/1  2004  
-[/1  2005 -[/1  2006 -[/1  2007 -[/1  2008 -[/1  2009  
-[/1  2010 -[/1  2011 -[/1  2012 -[/1  2013 -[/1  2014  
-[/1  2015 -[/1  2016 -[/1  2017 -[/1  2018 -[/1  2019  
-[/1  2020 -[/1  2021 -[/1  2022 -[/1  2023 -[/1  2024  
-[/1  2025 -[/1  2026 -[/1  2027 -[/1  2028 -[/1  2029  
-[/1  2030 -[/1  2031 -[/1  2032 -[/1  2033 -[/1  2034  
-[/1  2035 -[/1  2036 -[/1  2037 -[/1  2038 -[/1  2039  
-[/1  2040 -[/1  2041 -[/1  2042 -[/1  2043 -[/1  2044  
-[/1  2045 -[/1  2046 -[/1  2047 -[/1  2048 -[/1  2049  
-[/1  2050 -[/1  2051 -[/1  2052 -[/1  2053 -[/1  2054  
-[/1  2055 -[/1  2056 -[/1  2057 -[/1  2058 -[/1  2059  
-[/1  2060 -[/1  2061 -[/1  2062 -[/1  2063 -[/1  2064  
-[/1  2065 -[/1  2066 -[/1  2067 -[/1  2068 -[/1  2069  
-[/1  2070 -[/1  2071 -[/1  2072 -[/1  2073 -[/1  2074  
-[/1  2075 -[/1  2076 -[/1  2077 -[/1  2078 -[/1  2079  
-[/1  2080 -[/1  2081 -[/1  2082 -[/1  2083 -[/1  2084  
-[/1  2085 -[/1  2086 -[/1  2087 -[/1  2088 -[/1  2089  
-[/1  2090 -[/1  2091 -[/1  2092 -[/1  2093 -[/1  2094  
-[/1  2095 -[/1  2096 -[/1  2097 -[/1  2098 -[/1  2099  
-[/1  2100 -[/1  2101 -[/1  2102 -[/1  2103 -[/1  2104  
-[/1  2105 -[/1  2106 -[/1  2107 -[/1  2108 -[/1  2109  
-[/1  2110 -[/1  2111 -[/1  2112 -[/1  2113 -[/1  2114  
-[/1  2115 -[/1  2116 -[/1  2117 -[/1  2118 -[/1  2119  
-[/1  2120 -[/1  2121 -[/1  2122 -[/1  2123 -[/1  2124  
-[/1  2125 -[/1  2126 -[/1  2127 -[/1  2128 -[/1  2129  
-[/1  2130 -[/1  2131 -[/1  2132 -[/1  2133 -[/1  2134  
-[/1  2135 -[/1  2136 -[/1  2137 -[/1  2138 -[/1  2139  
-[/1  2140 -[/1  2141 -[/1  2142 -[/1  2143 -[/1  2144  
-[/1  2145 -[/1  2146 -[/1  2147 -[/1  2148 -[/1  2149  
-[/1  2150 -[/1  2151 -[/1  2152 -[/1  2153 -[/1  2154  
-[/1  2155 -[/1  2156 -[/1  2157 -[/1  2158 -[/1  2159  
-[/1  2160 -[/1  2161 -[/1  2162 -[/1  2163 -[/1  2164  
-[/1  2165 -[/1  2166 -[/1  2167 -[/1  2168 -[/1  2169  
-[/1  2170 -[/1  2171 -[/1  2172 -[/1  2173 -[/1  2174  
-[/1  2175 -[/1  2176 -[/1  2177 -[/1  2178 -[/1  2179  
-[/1  2180 -[/1  2181 -[/1  2182 -[/1  2183 -[/1  2184  
-[/1  2185 -[/1  2186 -[/1  2187 -[/1  2188 -[/1  2189  
-[/1  2190 -[/1  2191 -[/1  2192 -[/1  2193 -[/1  2194  
-[/1  2195 -[/1  2196 -[/1  2197 -[/1  2198 -[/1  2199  
-[/1  2200 -[/1  2201 -[/1  2202 -[/1  2203 -[/1  2204  
-[/1  2205 -[/1  2206 -[/1  2207 -[/1  2208 -[/1  2209  
-[/1  2210 -[/1  2211 -[/1  2212 -[/1  2213 -[/1  2214  
-[/1  2215 -[/1  2216 -[/1  2217 -[/1  2218 -[/1  2219  
-[/1  2220 -[/1  2221 -[/1  2222 -[/1  2223 -[/1  2224  
-[/1  2225 -[/1  2226 -[/1  2227 -[/1  2228 -[/1  2229  
-[/1  2230 -[/1  2231 -[/1  2232 -[/1  2233 -[/1  2234  
-[/1  2235 -[/1  2236 -[/1  2237 -[/1  2238 -[/1  2239  
-[/1  2240 -[/1  2241 -[/1  2242 -[/1  2243 -[/1  2244  
-[/1  2245 -[/1  2246 -[/1  2247 -[/1  2248 -[/1  2249  
-[/1  2250 -[/1  2251 -[/1  2252 -[/1  2253 -[/1  2254  
-[/1  2255 -[/1  2256 -[/1  2257 -[/1  2258 -[/1  2259  
-[/1  2260 -[/1  2261 -[/1  2262 -[/1  2263 -[/1  2264  
-[/1  2265 -[/1  2266 -[/1  2267 -[/1  2268 -[/1  2269  
-[/1  2270 -[/1  2271 -[/1  2272 -[/1  2273 -[/1  2274  
-[/1  2275 -[/1  2276 -[/1  2277 -[/1  2278 -[/1  2279  
-[/1  2280 -[/1  2281 -[/1  2282 -[/1  2283 -[/1  2284  
-[/1  2285 -[/1  2286 -[/1  2287 -[/1  2288 -[/1  2289  
-[/1  2290 -[/1  2291 -[/1  2292 -[/1  2293 -[/1  2294  
-[/1  2295 -[/1  2296 -[/1  2297 -[/1  2298 -[/1  2299  
-[/1  2300 -[/1  2301 -[/1  2302 -[/1  2303 -[/1  2304  
-[/1  2305 -[/1  2306 -[/1  2307 -[/1  2308 -[/1  2309  
-[/1  2310 -[/1  2311 -[/1  2312 -[/1  2313 -[/1  2314  
-[/1  2315 -[/1  2316 -[/1  2317 -[/1  2318 -[/1  2319  
-[/1  2320 -[/1  2321 -[/1  2322 -[/1  2323 -[/1  2324  
-[/1  2325 -[/1  2326 -[/1  2327 -[/1  2328 -[/1  2329  
-[/1  2330 -[/1  2331 -[/1  2332 -[/1  2333 -[/1  2334  
-[/1  2335 -[/1  2336 -[/1  2337 -[/1  2338 -[/1  2339  
-[/1  2340 -[/1  2341 -[/1  2342 -[/1  2343 -[/1  2344  
-[/1  2345 -[/1  2346 -[/1  2347 -[/1  2348 -[/1  2349  
-[/1  2350 -[/1  2351 -[/1  2352 -[/1  2353 -[/1  2354  
-[/1  2355 -[/1  2356 -[/1  2357 -[/1  2358 -[/1  2359  
-[/1  2360 -[/1  2361 -[/1  2362 -[/1  2363 -[/1  2364  
-[/1  2365 -[/1  2366 -[/1  2367 -[/1  2368 -[/1  2369  
-[/1  2370 -[/1  2371 -[/1  2372 -[/1  2373 -[/1  2374  
-[/1  2375 -[/1  2376 -[/1  2377 -[/1  2378 -[/1  2379  
-[/1  2380 -[/1  2381 -[/1  2382 -[/1  2383 -[/1  2384  
-[/1  2385 -[/1  2386 -[/1  2387 -[/1  2388 -[/1  2389  
-[/1  2390 -[/1  2391 -[/1  2392 -[/1  2393 -[/1  2394  
-[/1  2395 -[/1  2396 -[/1  2397 -[/1  2398 -[/1  2399  
-[/1  2400 -[/1  2401 -[/1  2402 -[/1  2403 -[/1  2404  
-[/1  2405 -[/1  2406 -[/1  2407 -[/1  2408 -[/1  2409  
-[/1  2410 -[/1  2411 -[/1  2412 -[/1  2413 -[/1  2414  
-[/1  2415 -[/1  2416 -[/1  2417 -[/1  2418 -[/1  2419  
-[/1  2420 -[/1  2421 -[/1  2422 -[/1  2423 -[/1  2424  
-[/1  2425 -[/1  2426 -[/1  2427 -[/1  2428 -[/1  2429  
-[/1  2430 -[/1  2431 -[/1  2432 -[/1  2433 -[/1  2434  
-[/1  2435 -[/1  2436 -[/1  2437 -[/1  2438 -[/1  2439  
-[/1  2440 -[/1  2441 -[/1  2442 -[/1  2443 -[/1  2444  
-[/1  2445 -[/1  2446 -[/1  2447 -[/1  2448 -[/1  2449  
-[/1  2450 -[/1  2451 -[/1  2452 -[/1  2453 -[/1  2454  
-[/1  2455 -[/1  2456 -[/1  2457 -[/1  2458 -[/1  2459  
-[/1  2460 -[/1  2461 -[/1  2462 -[/1  2463 -[/1  2464  
-[/1  2465 -[/1  2466 -[/1  2467 -[/1  2468 -[/1  2469  
-[/1  2470 -[/1  2471 -[/1  2472 -[/1  2473 -[/1  2474  
-[/1  2475 -[/1  2476 -[/1  2477 -[/1  2478 -[/1  2479  
-[/1  2480 -[/1  2481 -[/1  2482 -[/1  2483 -[/1  2484  
-[/1  2485 -[/1  2486 -[/1  2487 -[/1  2488 -[/1  2489  
-[/1  2490 -[/1  2491 -[/1  2492 -[/1  2493 -[/1  2494  
-[/1  2495 -[/1  2496 -[/1  2497 -[/1  2498 -[/1  2499  
-[/1  2500 -[/1  2501 -[/1  2502 -[/1  2503 -[/1  2504  
-[/1  2505 -[/1  2506 -[/1  2507 -[/1  2508 -[/1  2509  
-[/1  2510 -[/1  2511 -[/1  2512 -[/1  2513 -[/1  2514  
-[/1  2515 -[/1  2516 -[/1  2517 -[/1  2518 -[/1  2519  
-[/1  2520 -[/1  2521 -[/1  2522 -[/1  2523 -[/1  2524  
-[/1  2525 -[/1  2526 -[/1  2527 -[/1  2528 -[/1  2529  
-[/1  2530 -[/1  2531 -[/1  2532 -[/1  2533 -[/1  2534  
-[/1  2535 -[/1  2536 -[/1  2537 -[/1  2538 -[/1  2539  
-[/1  2540 -[/1  2541 -[/1  2542 -[/1  2543 -[/1  2544  
-[/1  2545 -[/1  2546 -[/1  2547 -[/1  2548 -[/1  2549  
-[/1  2550 -[/1  2551 -[/1  2552 -[/1  2553 -[/1  2554  
-[/1  2555 -[/1  2556 -[/1  2557 -[/1  2558 -[/1  2559  
-[/1  2560 -[/1  2561 -[/1  2562 -[/1  2563 -[/1  2564  
-[/1  2565 -[/1  2566 -[/1  2567 -[/1  2568 -[/1  2569  
-[/1  2570 -[/1  2571 -[/1  2572 -[/1  2573 -[/1  2574  
-[/1  2575 -[/1  2576 -[/1  2577 -[/1  2578 -[/1  2579  
-[/1  2580 -[/1  2581 -[/1  2582 -[/1  2583 -[/1  2584  
-[/1  2585 -[/1  2586 -[/1  2587 -[/1  2588 -[/1  2589  
-[/1  2590 -[/1  2591 -[/1  2592 -[/1  2593 -[/1  2594  
-[/1  2595 -[/1  2596 -[/1  2597 -[/1  2598 -[/1  2599  
-[/1  2600 -[/1  2601 -[/1  2602 -[/1  2603 -[/1  2604  
-[/1  2605 -[/1  2606 -[/1  2607 -[/1  2608 -[/1  2609  
-[/1  2610 -[/1  2611 -[/1  2612 -[/1  2613 -[/1  2614  
-[/1  2615 -[/1  2616 -[/1  2617 -[/1  2618 -[/1  2619  
-[/1  2620 -[/1  2621 -[/1  2622 -[/1  2623 -[/1  2624  
-[/1  2625 -[/1  2626 -[/1  2627 -[/1  2628 -[/1  2629  
-[/1  2630 -[/1  2631 -[/1  2632 -[/1  2633 -[/1  2634  
-[/1  2635 -[/1  2636 -[/1  2637 -[/1  2638 -[/1  2639  
-[/1  2640 -[/1  2641 -[/1  2642 -[/1  2643 -[/1  2644  
-[/1  2645 -[/1  2646 -[/1  2647 -[/1  2648 -[/1  2649  
-[/1  2650 -[/1  2651 -[/1  2652 -[/1  2653 -[/1  2654  
-[/1  2655 -[/1  2656 -[/1  2657 -[/1  2658 -[/1  2659  
-[/1  2660 -[/1  2661 -[/1  2662 -[/1  2663 -[/1  2664  
-[/1  2665 -[/1  2666 -[/1  2667 -[/1  2668 -[/1  2669  
-[/1  2670 -[/1  2671 -[/1  2672 -[/1  2673 -[/1  2674  
-[/1  2675 -[/1  2676 -[/1  2677 -[/1  2678 -[/1  2679  
-[/1  2680 -[/1  2681 -[/1  2682 -[/1  2683 -[/1  2684  
-[/1  2685 -[/1  2686 -[/1  2687 -[/1  2688 -[/1  2689  
-[/1  2690 -[/1  2691 -[/1  2692 -[/1  2693 -[/1  2694  
-[/1  2695 -[/1  2696 -[/1  2697 -[/1  2698 -[/1  2699  
-[/1  2700 -[/1  2701 -[/1  2702 -[/1  2703 -[/1  2704  
-[/1  2705 -[/1  2706 -[/1  2707 -[/1  2708 -[/1  2709  
-[/1  2710 -[/1  2711 -[/1  2712 -[/1  2713 -[/1  2714  
-[/1  2715 -[/1  2716 -[/1  2717 -[/1  2718 -[/1  2719  
-[/1  2720 -[/1  2721 -[/1  2722 -[/1  2723 -[/1  2724  
-[/1  2725 -[/1  2726 -[/1  2727 -[/1  2728 -[/1  2729  
-[/1  2730 -[/1  2731 -[/1  2732 -[/1  2733 -[/1  2734  
-[/1  2735 -[/1  2736 -[/1  2737 -[/1  2738 -[/1  2739  
-[/1  2740 -[/1  2741 -[/1  2742 -[/1  2743 -[/1  2744  
-[/1  2745 -[/1  2746 -[/1  2747 -[/1  2748 -[/1  2749  
-[/1  2750 -[/1  2751 -[/1  2752 -[/1  2753 -[/1  2754  
-[/1  2755 -[/1  2756 -[/1  2757 -[/1  2758 -[/1  2759  
-[/1  2760 -[/1  2761 -[/1  2762 -[/1  2763 -[/1  2764  
-[/1  2765 -[/1  2766 -[/1  2767 -[/1  2768 -[/1  2769  
-[/1  2770 -[/1  2771 -[/1  2772 -[/1  2773 -[/1  2774  
-[/1  2775 -[/1  2776 -[/1  2777 -[/1  2778 -[/1  2779  
-[/1  2780 -[/1  2781 -[/1  2782 -[/1  2783 -[/1  2784  
-[/1  2785 -[/1  2786 -[/1  2787 -[/1  2788 -[/1  2789  
-[/1  2790 -[/1  2791 -[/1  2792 -[/1  2793 -[/1  2794  
-[/1  2795 -[/1  2796 -[/1  2797 -[/1  2798 -[/1  2799  
-[/1  2800 -[/1  2801 -[/1  2802 -[/1  2803 -[/1  2804  
-[/1  2805 -[/1  2806 -[/1  2807 -[/1  2808 -[/1  2809  
-[/1  2810 -[/1  2811 -[/1  2812 -[/1  2813 -[/1  2814  
-[/1  2815 -[/1  2816 -[/1  2817 -[/1  2818 -[/1  2819  
-[/1  2820 -[/1  2821 -[/1  2822 -[/1  2823 -[/1  2824  
-[/1  2825 -[/1  2826 -[/1  2827 -[/1  2828 -[/1  2829  
-[/1  2830 -[/1  2831 -[/1  2832 -[/1  2833 -[/1  2834  
-[/1  2835 -[/1  2836 -[/1  2837 -[/1  2838 -[/1  2839  
-[/1  2840 -[/1  2841 -[/1  2842 -[/1  2843 -[/1  2844  
-[/1  2845 -[/1  2846 -[/1  2847 -[/1  2848 -[/1  2849  
-[/1  2850 -[/1  2851 -[/1  2852 -[/1  2853 -[/1  2854  
-[/1  2855 -[/1  2856 -[/1  2857 -[/1  2858 -[/1  2859  
-[/1  2860 -[/1  2861 -[/1  2862 -[/1  2863 -[/1  2864  
-[/1  2865 -[/1  2866 -[/1  2867 -[/1  2868 -[/1  2869  
-[/1  2870 -[/1  2871 -[/1  2872 -[/1  2873 -[/1  2874  
-[/1  2875 -[/1  2876 -[/1  2877 -[/1  2878 -[/1  2879  
-[/1  2880 -[/1  2881 -[/1  2882 -[/1  2883 -[/1  2884  
-[/1  2885 -[/1  2886 -[/1  2887 -[/1  2888 -[/1  2889  
-[/1  2890 -[/1  2891 -[/1  2892 -[/1  2893 -[/1  2894  
-[/1  2895 -[/1  2896 -[/1  2897 -[/1  2898 -[/1  2899  
-[/1  2900 -[/1  2901 -[/1  2902 -[/1  2903 -[/1  2904  
-[/1  2905 -[/1  2906 -[/1  2907 -[/1  2908 -[/1  2909  
-[/1  2910 -[/1  2911 -[/1  2912 -[/1  2913 -[/1  2914  
-[/1  2915 -[/1  2916 -[/1  2917 -[/1  2918 -[/1  2919  
-[/1  2920 -[/1  2921 -[/1  2922 -[/1  2923 -[/1  2924  
-[/1  2925 -[/1  2926 -[/1  2927 -[/1  2928 -[/1  2929  
-[/1  2930 -[/1  2931 -[/1  2932 -[/1  2933 -[/1  2934  
-[/1  2935 -[/1  2936 -[/1  2937 -[/1  2938 -[/1  2939  
-[/1  2940 -[/1  2941 -[/1  2942 -[/1  2943 -[/1  2944  
-[/1  2945 -[/1  2946 -[/1  2947 -[/1  2948 -[/1  2949  
-[/1  2950 -[/1  2951 -[/1  2952 -[/1  2953 -[/1  2954  
-[/1  2955 -[/1  2956 -[/1  2957 -[/1  2958 -[/1  2959  
-[/1  2960 -[/1  2961 -[/1  2962 -[/1  2963 -[/1  2964  
-[/1  2965 -[/1  2966 -[/1  2967 -[/1  2968 -[/1  2969  
-[/1  2970 -[/1  2971 -[/1  2972 -[/1  2973 -[/1  2974  
-[/1  2975 -[/1  2976 -[/1  2977 -[/1  2978 -[/1  2979  
-[/1  2980 -[/1  2981 -[/1  2982 -[/1  2983 -[/1  2984  
-[/1  2985 -[/1  2986 -[/1  2987 -[/1  2988 -[/1  2989  
-[/1  2990 -[/1  2991 -[/1  2992 -[/1  2993 -[/1  2994  
-[/1  2995 -[/1  2996 -[/1  2997 -[/1  2998 -[/1  2999  
-[/1  3000 -[/1  3001 -[/1  3002 -[/1  3003 -[/1  3004  
-[/1  3005 -[/1  3006 -[/1  3007 -[/1  3008 -[/1  3009  
-[/1  3010 -[/1  3011 -[/1  3012 -[/1  3013 -[/1  3014  
-[/1  3015 -[/1  3016 -[/1  3017 -[/1  3018 -[/1  3019  
-[/1  3020 -[/1  3021 -[/1  3022 -[/1  3023 -[/1  3024  
-[/1  3025 -[/1  3026 -[/1  3027 -[/1  3028 -[/1  3029  
-[/1  3030 -[/1  3031 -[/1  3032 -[/1  3033 -[/1  3034  
-[/1  3035 -[/1  3036 -[/1  3037 -[/1  3038 -[/1  3039  
-[/1  3040 -[/1  3041 -[/1  3042 -[/1  3043 -[/1  3044  
-[/1  3045 -[/1  3046 -[/1  3047 -[/1  3048 -[/1  3049  
-[/1  3050 -[/1  3051 -[/1  3052 -[/1  3053 -[/1  3054  
-[/1  3055 -[/1  3056 -[/1  3057 -[/1  3058 -[/1  3059  
-[/1  3060 -[/1  3061 -[/1  3062 -[/1  3063 -[/1  3064  
-[/1  3065 -[/1  3066 -[/1  3067 -[/1  3068 -[/1  3069  
-[/1  3070 -[/1  3071 -[/1  3072 -[/1  3073 -[/1  3074  
-[/1  3075 -[/1  3076 -[/1  3077 -[/1  3078 -[/1  3079  
-[/1  3080 -[/1  3081 -[/1  3082 -[/1  3083 -[/1  3084  
-[/1  3085 -[/1  3086 -[/1  3087 -[/1  3088 -[/1  3089  
-[/1  3090 -[/1  3091 -[/1  3092 -[/1  3093 -[/1  3094  
-[/1  3095 -[/1  3096 -[/1  3097 -[/1  3098 -[/1  3099  
-[/1  3100 -[/1  3101 -[/1  3102 -[/1  3103 -[/1  3104  
-[/1  3105 -[/1  3106 -[/1  3107 -[/1  3108 -[/1  3109  
-[/1  3110 -[/1  3111 -[/1  3112 -[/1  3113 -[/1  3114  
-[/1  3115 -[/1  3116 -[/1  3117 -[/1  3118 -[/1  3119  
-[/1  3120 -[/1  3121 -[/1  3122 -[/1  3123 -[/1  3124  
-[/1  3125 -[/1  3126 -[/1  3127 -[/1  3128 -[/1  3129  
-[/1  3130 -[/1  3131 -[/1  3132 -[/1  3133 -[/1  3134  
-[/1  3135 -[/1  3136 -[/1  3137 -[/1  3138 -[/1  3139  
-[/1  3140 -[/1  3141 -[/1  3142 -[/1  3143 -[/1  3144  
-[/1  3145 -[/1  3146 -[/1  3147 -[/1  3148 -[/1  3149  
-[/1  3150 -[/1  3151 -[/1  3152 -[/1  3153 -[/1  3154  
-[/1  3155 -[/1  3156 -[/1  3157 -[/1  3158 -[/1  3159  
-[/1  3160 -[/1  3161 -[/1  3162 -[/1  3163 -[/1  3164  
-[/1  3165 -[/1  3166 -[/1  3167 -[/1  3168 -[/1  3169  
-[/1  3170 -[/1  3171 -[/1  3172 -[/1  3173 -[/1  3174  
-[/1  3175 -[/1  3176 -[/1  3177 -[/1  3178 -[/1  3179  
-[/1  3180 -[/1  3181 -[/1  3182 -[/1  3183 -[/1  3184  
-[/1  3185 -[/1  3186 -[/1  3187 -[/1  3188 -[/1  3189  
-[/1  3190 -[/1  3191 -[/1  3192 -[/1  3193 -[/1  3194  
-[/1  3195 -[/1  3196 -[/1  3197 -[/1  3198 -[/1  3199  
-[/1  3200 -[/1  3201 -[/1  3202 -[/1  3203 -[/1  3204  
-[/1  3205 -[/1  3206 -[/1  3207 -[/1  3208 -[/1  3209  
-[/1  3210 -[/1  3211 -[/1  3212 -[/1  3213 -[/1  3214  
-[/1  3215 -[/1  3216 -[/1  3217 -[/1  3218 -[/1  3219  
-[/1  3220 -[/1  3221 -[/1  3222 -[/1  3223 -[/1  3224  
-[/1  3225 -[/1  3226 -[/1  3227 -[/1  3228 -[/1  3229  
-[/1  3230 -[/1  3231 -[/1  3232 -[/1  3233 -[/1  3234  
-[/1  3235 -[/1  3236 -[/1  3237 -[/1  3238 -[/1  3239  
-[/1  3240 -[/1  3241 -[/1  3242 -[/1  3243 -[/1  3244  
-[/1  3245 -[/1  3246 -[/1  3247 -[/1  3248 -[/1  3249  
-[/1  3250 -[/1  3251 -[/1  3252 -[/1  3253 -[/1  3254  
-[/1  3255 -[/1  3256 -[/1  3257 -[/1  3258 -[/1  3259  
-[/1  3260 -[/1  3261 -[/1  3262 -[/1  3263 -[/1  3264  
-[/1  3265 -[/1  3266 -[/1  3267 -[/1  3268 -[/1  3269  
-[/1  3270 -[/1  3271 -[/1  3272 -[/1  3273 -[/1  3274  
-[/1  3275 -[/1  3276 -[/1  3277 -[/1  3278 -[/1  3279  
-[/1  3280 -[/1  3281 -[/1  3282 -[/1  3283 -[/1  3284  
-[/1  3285 -[/1  3286 -[/1  3287 -[/1  3288 -[/1  3289  
-[/1  3290 -[/1  3291 -[/1  3292 -[/1  3293 -[/1  3294  
-[/1  3295 -[/1  3296 -[/1  3297 -[/1  3298 -[/1  3299  
-[/1  3300 -[/1  3301 -[/1  3302 -[/1  3303 -[/1  3304  
-[/1  3305 -[/1  3306 -[/1  3307 -[/1  3308 -[/1  3309  
-[/1  3310 -[/1  3311 -[/1  3312 -[/1  3313 -[/1  3314  
-[/1  3315 -[/1  3316 -[/1  3317 -[/1  3318 -[/1  3319  
-[/1  3320 -[/1  3321 -[/1  3322 -[/1  3323 -[/1  3324  
-[/1  3325 -[/1  3326 -[/1  3327 -[/1  3328 -[/1  3329  
-[/1  3330 -[/1  3331 -[/1  3332 -[/1  3333 -[/1  3334  
-[/1  3335 -[/1  3336 -[/1  3337 -[/1  3338 -[/1  3339  
-[/1  3340 -[/1  3341 -[/1  3342 -[/1  3343 -[/1  3344  
-[/1  3345 -[/1  3346 -[/1  3347 -[/1  3348 -[/1  3349  
-[/1  3350 -[/1  3351 -[/1  3352 -[/1  3353 -[/1  3354  
-[/1  3355 -[/1  3356 -[/1  3357 -[/1  3358 -[/1  3359  
-[/1  3360 -[/1  3361 -[/1  3362 -[/1  3363 -[/1  3364  
-[/1  3365 -[/1  3366 -[/1  3367 -[/1  3368 -[/1  3369  
-[/1  3370 -[/1  3371 -[/1  3372 -[/1  3373 -[/1  3374  
-[/1  3375 -[/1  3376 -[/1  3377 -[/1  3378 -[/1  3379  
-[/1  3380 -[/1  3381 -[/1  3382 -[/1  3383 -[/1  3384  
-[/1  3385 -[/1  3386 -[/1  3387 -[/1  3388 -[/1  3389  
-[/1  3390 -[/1  3391 -[/1  3392 -[/1  3393 -[/1  3394  
-[/1  3395 -[/1  3396 -[/1  3397 -[/1  3398 -[/1  3399  
-[/1  3400 -[/1  3401 -[/1  3402 -[/1  3403 -[/1  3404  
-[/1  3405 -[/1  3406 -[/1  3407 -[/1  3408 -[/1  3409  
-[/1  3410 -[/1  3411 -[/1  3412 -[/1  3413 -[/1  3414  
-[/1  3415 -[/1  3416 -[/1  3417 -[/1  3418 -[/1  3419  
-[/1  3420 -[/1  3421 -[/1  3422 -[/1  3423 -[/1  3424  
-[/1  3425 -[/1  3426 -[/1  3427 -[/1  3428 -[/1  3429  
-[/1  3430 -[/1  3431 -[/1  3432 -[/1  3433 -[/1  3434  
-[/1  3435 -[/1  3436 -[/1  3437 -[/1  3438 -[/1  3439  
-[/1  3440 -[/1  3441 -[/1  3442 -[/1  3443 -[/1  3444  
-[/1  3445 -[/1  3446 -[/1  3447 -[/1  3448 -[/1  3449  
-[/1  3450 -[/1  3451 -[/1  3452 -[/1  3453 -[/1  3454  
-[/1  3455 -[/1  3456 -[/1  3457 -[/1  3458 -[/1  3459  
-[/1  3460 -[/1  3461 -[/1  3462 -[/1  3463 -[/1  3464  
-[/1  3465 -[/1  3466 -[/1  3467 -[/1  3468 -[/1  3469  
-[/1  3470 -[/1  3471 -[/1  3472 -[/1  3473 -[/1  3474  
-[/1  3475 -[/1  3476 -[/1  3477 -[/1  3478 -[/1  3479  
-[/1  3480 -[/1  3481 -[/1  3482 -[/1  3483 -[/1  3484  
-[/1  3485 -[/1  3486 -[/1  3487 -[/1  3488 -[/1  3489  
-[/1  3490 -[/1  3491 -[/1  3492 -[/1  3493 -[/1  3494  
-[/1  3495 -[/1  3496 -[/1  3497 -[/1  3498 -[/1  3499  
-[/1  3500 -[/1  3501 -[/1  3502 -[/1  3503 -[/1  3504  
-[/1  3505 -[/1  3506 -[/1  3507 -[/1  3508 -[/1  3509  
-[/1  3510 -[/1  3511 -[/1  3512 -[/1  3513 -[/1  3514  
-[/1  3515 -[/1  3516 -[/1  3517 -[/1  3518 -[/1  3519  
-[/1  3520 -[/1  3521 -[/1  3522 -[/1  3523 -[/1  3524  
-[/1  3525 -[/1  3526 -[/1  3527 -[/1  3528 -[/1  3529  
-[/1  3530 -[/1  3531 -[/1  3532 -[/1  3533 -[/1  3534  
-[/1  3535 -[/1  3536 -[/1  3537 -[/1  3538 -[/1  3539  
-[/1  3540 -[/1  3541 -[/1  3542 -[/1  3543 -[/1  3544  
-[/1  3545 -[/1  3546 -[/1  3547 -[/1  3548 -[/1  3549  
-[/1  3550 -[/1  3551 -[/1  3552 -[/1  3553 -[/1  3554  
-[/1  3555 -[/1  3556 -[/1  3557 -[/1  3558 -[/1  3559  
-[/1  3560 -[/1  3561 -[/1  3562 -[/1  3563 -[/1  3564  
-[/1  3565 -[/1  3566 -[/1  3567 -[/1  3568 -[/1  3569  
-[/1  3570 -[/1  3571 -[/1  3572 -[/1  3573 -[/1  3574  
-[/1  3575 -[/1  3576 -[/1  3577 -[/1  3578 -[/1  3579  
-[/1  3580 -[/1  3581 -[/1  3582 -[/1  3583 -[/1  3584  
-[/1  3585 -[/1  3586 -[/1  3587 -[/1  3588 -[/1  3589  
-[/1  3590 -[/1  3591 -[/1  3592 -[/1  3593 -[/1  3594  
-[/1  3595 -[/1  3596 -[/1  3597 -[/1  3598 -[/1  3599  
-[/1  3600 -[/1  3601 -[/1  3602 -[/1  3603 -[/1  3604  
-[/1  3605 -[/1  3606 -[/1  3607 -[/1  3608 -[/1  3609  
-[/1  3610 -[/1  3611 -[/1  3612 -[/1  3613 -[/1  3614  
-[/1  3615 -[/1  3616 -[/1  3617 -[/1  3618 -[/1  3619  
-[/1  3620 -[/1  3621 -[/1  3622 -[/1  3623 -[/1  3624  
-[/1  3625 -[/1  3626 -[/1  3627 -[/1  3628 -[/1  3629  
-[/1  3630 -[/1  3631 -[/1  3632 -[/1  3633 -[/1  3634  
-[/1  3635 -[/1  3636 -[/1  3637 -[/1  3638 -[/1  3639  
-[/1  3640 -[/1  3641 -[/1  3642 -[/1  3643 -[/1  3644  
-[/1  3645 -[/1  3646 -[/1  3647 -[/1  3648 -[/1  3649  
-[/1  3650 -[/1  3651 -[/1  3652 -[/1  3653 -[/1  3654  
-[/1  3655 -[/1  3656 -[/1  3657 -[/1  3658 -[/1  3659  
-[/1  3660 -[/1  3661 -[/1  3662 -[/1  3663 -[/1  3664  
-[/1  3665 -[/1  3666 -[/1  3667 -[/1  3668 -[/1  3669  
-[/1  3670 -[/1  3671 -[/1  3672 -[/1  3673 -[/1  3674  
-[/1  3675 -[/1  3676 -[/1  3677 -[/1  3678 -[/1  3679  
-[/1  3680 -[/1  3681 -[/1  3682 -[/1  3683 -[/1  3684  
-[/1  3685 -[/1  3686 -[/1  3687 -[/1  3688 -[/1  3689  
-[/1  3690 -[/1  3691 -[/1  3692 -[/1  3693 -[/1  3694  
-[/1  3695 -[/1  3696 -[/1  3697 -[/1  3698 -[/1  3699  
-[/1  3700 -[/1  3701 -[/1  3702 -[/1  3703 -[/1  3704  
-[/1  3705 -[/1  3706 -[/1  3707 -[/1  3708 -[/1  3709  
-[/1  3710 -[/1  3711 -[/1  3712 -[/1  3713 -[/1  3714  
-[/1  3715 -[/1  3716 -[/1  3717 -[/1  3718 -[/1  3719  
-[/1  3720 -[/1  3721 -[/1  3722 -[/1  3723 -[/1  3724  
-[/1  3725 -[/1  3726 -[/1  3727 -[/1  3728 -[/1  3729  
-[/1  3730 -[/1  3731 -[/1  3732 -[/1  3733 -[/1  3734  
-[/1  3735 -[/1  3736 -[/1  3737 -[/1  3738 -[/1  3739  
-[/1  3740 -[/1  3741 -[/1  3742 -[/1  3743 -[/1  3744  
-[/1  3745 -[/1  3746 -[/1  3747 -[/1  3748 -[/1  3749  
-[/1  3750 -[/1  3751 -[/1  3752 -[/1  3753 -[/1  3754  
-[/1  3755 -[/1  3756 -[/1  3757 -[/1  3758 -[/1  3759  
-[/1  3760 -[/1  3761 -[/1  3762 -[/1  3763 -[/1  3764  
-[/1  3765 -[/1  3766 -[/1  3767 -[/1  3768 -[/1  3769  
-[/1  3770 -[/1  3771 -[/1  3772 -[/1  3773 -[/1  3774  
-[/1  3775 -[/1  3776 -[/1  3777 -[/1  3778 -[/1  3779  
-[/1  3780 -[/1  3781 -[/1  3782 -[/1  3783 -[/1  3784  
-[/1  3785 -[/1  3786 -[/1  3787 -[/1  3788 -[/1  3789  
-[/1  3790 -[/1  3791 -[/1  3792 -[/1  3793 -[/1  3794  
-[/1  3795 -[/1  3796 -[/1  3797 -[/1  3798 -[/1  3799  
-[/1  3800 -[/1  3801 -[/1  3802 -[/1  3803 -[/1  3804  
-[/1  3805 -[/1  3806 -[/1  3807 -[/1  3808 -[/1  3809  
-[/1  3810 -[/1  3811 -[/1  3812 -[/1  3813 -[/1  3814  
-[/1  3815 -[/1  3816 -[/1  3817 -[/1  3818 -[/1  3819  
-[/1  3820 -[/1  3821 -[/1  3822 -[/1  3823 -[/1  3824  
-[/1  3825 -[/1  3826 -[/1  3827 -[/1  3828 -[/1  3829  
-[/1  3830 -[/1  3831 -[/1  3832 -[/1  3833 -[/1  3834  
-[/1  3835 -[/1  3836 -[/1  3837 -[/1  3838 -[/1  3839  
-[/1  3840 -[/1  3841 -[/1  3842 -[/1  3843 -[/1  3844  
-[/1  3845 -[/1  3846 -[/1  3847 -[/1  3848 -[/1  3849  
-[/1  3850 -[/1  3851 -[/1  3852 -[/1  3853 -[/1  3854  
-[/1  3855 -[/1  3856 -[/1  3857 -[/1  3858 -[/1  3859  
-[/1  3860 -[/1  3861 -[/1  3862 -[/1  3863 -[/1  3864  
-[/1  3865 -[/1  3866 -[/1  3867 -[/1  3868 -[/1  3869  
-[/1  3870 -[/1  3871 -[/1  3872 -[/1  3873 -[/1  3874  
-[/1  3875 -[/1  3876 -[/1  3877 -[/1  3878 -[/1  3879  
-[/1  3880 -[/1  3881 -[/1  3882 -[/1  3883 -[/1  3884  
-[/1  3885 -[/1  3886 -[/1  3887 -[/1  3888 -[/1  3889  
-[/1  3890 -[/1  3891 -[/1  3892 -[/1  3893 -[/1  3894  
-[/1  3895 -[/1  3896 -[/1  3897 -[/1  3898 -[/1  3899  
-[/1  3900 -[/1  3901 -[/1  3902 -[/1  3903 -[/1  3904  
-[/1  3905 -[/1  3906 -[/1  3907 -[/1  3908 -[/1  3909  
-[/1  3910 -[/1  3911 -[/1  3912 -[/1  3913 -[/1  3914  
-[/1  3915 -[/1  3916 -[/1  3917 -[/1  3918 -[/1  3919  
-[/1  3920 -[/1  3921 -[/1  3922 -[/1  3923 -[/1  3924  
-[/1  3925 -[/1  3926 -[/1  3927 -[/1  3928 -[/1  3929  
-[/1  3930 -[/1  3931 -[/1  3932 -[/1  3933 -[/1  3934  
-[/1  3935 -[/1  3936 -[/1  3937 -[/1  3938 -[/1  3939  
-[/1  3940 -[/1  3941 -[/1  3942 -[/1  3943 -[/1  3944  
-[/1  3945 -[/1  3946 -[/1  3947 -[/1  3948 -[/1  3949  
-[/1  3950 -[/1  3951 -[/1  3952 -[/1  3953 -[/1  3954  
-[/1  3955 -[/1  3956 -[/1  3957 -[/1  3958 -[/1  3959  
-[/1  3960 -[/1  3961 -[/1  3962 -[/1  3963 -[/1  3964  
-[/1  3965 -[/1  3966 -[/1  3967 -[/1  3968 -[/1  3969  
-[/1  3970 -[/1  3971 -[/1  3972 -[/1  3973 -[/1  3974  
-[/1  3975 -[/1  3976 -[/1  3977 -[/1  3978 -[/1  3979  
-[/1  3980 -[/1  3981 -[/1  3982 -[/1  3983 -[/1  3984  
-[/1  3985 -[/1  3986 -[/1  3987 -[/1  3988 -[/1  3989  
-[/1  3990 -[/1  3991 -[/1  3992 -[/1  3993 -[/1  3994  
-[/1  3995 -[/1  3996 -[/1  3997 -[/1  3998 -[/1  3999  
-[/1  4000 -[/1  4001 -[/1  4002 -[/1  4003 -[/1  4004  
-[/1  4005 -[/1  4006 -[/1  4007 -[/1  4008 -[/1  4009  
-[/1  4010 -[/1  4011 -[/1  4012 -[/1  4013 -[/1  4014  
-[/1  4015 -[/1  4016 -[/1  4017 -[/1  4018 -[/1  4019  
-[/1  4020 -[/1  4021 -[/1  4022 -[/1  4023 -[/1  4024  
-[/1  4025 -[/1  4026 -[/1  4027 -[/1  4028 -[/1  4029  
-[/1  4030 -[/1  4031 -[/1  4032 -[/1  4033 -[/1  4034  
-[/1  4035 -[/1  4036 -[/1  4037 -[/1  4038 -[/1  4039  
-[/1  4040 -[/1  4041 -[/1  4042 -[/1  4043 -[/1  4044  
-[/1  4045 -[/1  4046 -[/1  4047 -[/1  4048 -[/1  4049  
-[/1  4050 -[/1  4051 -[/1  4052 -[/1  4053 -[/1  4054  
-[/1  4055 -[/1  4056 -[/1  4057 -[/1  4058 -[/1  4059  
-[/1  4060 -[/1  4061 -[/1  4062 -[/1  4063 -[/1  4064  
-[/1  4065 -[/1  4066 -[/1  4067 -[/1  4068 -[/1  4069  
-[/1  4070 -[/1  4071 -[/1  4072 -[/1  4073 -[/1  4074  
-[/1  4075 -[/1  4076 -[/1  4077 -[/1  4078 -[/1  4079  
-[/1  4080 -[/1  4081 -[/1  4082 -[/1  4083 -[/1  4084  
-[/1  4085 -[/1  4086 -[/1  4087 -[/1  4088 -[/1  4089  
-[/1  4090 -[/1  4091 -[/1  4092 -[/1  4093 -[/1  4094  
-[/1  4095 -[/1  4096 -[/1  4097 -[/1  4098 -[/1  4099  
-[/1  4100 -[/1  4101 -[/1  4102 -[/1  4103 -[/1  4104  
-[/1  4105 -[/1  4106 -[/1  4107 -[/1  4108 -[/1  4109  
-[/1  4110 -[/1  4111 -[/1  4112 -[/1  4113 -[/1  4114  
-[/1  4115 -[/1  4116 -[/1  4117 -[/1  4118 -[/1  4119  
-[/1  4120 -[/1  4121 -[/1  4122 -[/1  4123 -[/1  4124  
-[/1  4125 -[/1  4126 -[/1  4127 -[/1  4128 -[/1  4129  
-[/1  4130 -[/1  4131 -[/1  4132 -[/1  4133 -[/1  4134  
-[/1  4135 -[/1  4136 -[/1  4137 -[/1  4138 -[/1  4139  
-[/1  4140 -[/1  4141 -[/1  4142 -[/1  4143 -[/1  4144  
-[/1  4145 -[/1  4146 -[/1  4147 -[/1  4148 -[/1  4149  
-[/1  4150 -[/1  4151 -[/1  4152 -[/1  4153 -[/1  4154  
-[/1  4155 -[/1  4156 -[/1  4157 -[/1  4158 -[/1  4159  
-[/1  4160 -[/1  4161 -[/1  4162 -[/1  4163 -[/1  4164  
-[/1  4165 -[/1  4166 -[/1  4167 -[/1  4168 -[/1  4169  
-[/1  4170 -[/1  4171 -[/1  4172 -[/1  4173 -[/1  4174  
-[/1  4175 -[/1  4176 -[/1  4177 -[/1  4178 -[/1  4179  
-[/1  4180 -[/1  4181 -[/1  4182 -[/1  4183 -[/1  4184  
-[/1  4185 -[/1  4186 -[/1  4187 -[/1  4188 -[/1  4189  
-[/1  4190 -[/1  4191 -[/1  4192 -[/1  4193 -[/1  4194  
-[/1  4195 -[/1  4196 -[/1  4197 -[/1  4198 -[/1  4199  
-[/1  4200 -[/1  4201 -[/1  4202 -[/1  4203 -[/1  4204  
-[/1  4205 -[/1  4206 -[/1  4207 -[/1  4208 -[/1  4209  
-[/1  4210 -[/1  4211 -[/1  4212 -[/1  4213 -[/1  4214  
-[/1  4215 -[/1  4216 -[/1  4217 -[/1  4218 -[/1  4219  
-[/1  4220 -[/1  4221 -[/1  4222 -[/1  4223 -[/1  4224  
-[/1  4225 -[/1  4226 -[/1  4227 -[/1  4228 -[/1  4229  
-[/1  4230 -[/1  4231 -[/1  4232 -[/1  4233 -[/1  4234  
-[/1  4235 -[/1  4236 -[/1  4237 -[/1  4238 -[/1  4239  
-[/1  4240 -[/1  4241 -[/1  4242 -[/1  4243 -[/1  4244  
-[/1  4245 -[/1  4246 -[/1  4247 -[/1  4248 -[/1  4249  
-[/1  4250 -[/1  4251 -[/1  4252 -[/1  4253 -[/1  4254  
-[/1  4255 -[/1  4256 -[/1  4257 -[/1  4258 -[/1  4259  
-[/1  4260 -[/1  4261 -[/1  4262 -[/1  4263 -[/1  4264  
-[/1  4265 -[/1  4266 -[/1  4267 -[/1  4268 -[/1  4269  
-[/1  4270 -[/1  4271 -[/1  4272 -[/1  4273 -[/1  4274  
-[/1  4275 -[/1  4276 -[/1  4277 -[/1  4278 -[/1  4279  
-[/1  4280 -[/1  4281 -[/1  4282 -[/1  4283 -[/1  4284  
-[/1  4285 -[/1  4286 -[/1  4287 -[/1  4288 -[/1  4289  
-[/1  4290 -[/1  4291 -[/1  4292 -[/1  4293 -[/1  4294  
-[/1  4295 -[/1  4296 -[/1  4297 -[/1  4298 -[/1  4299  
-[/1  4300 +[/1  4301 -[/1  4302 -[/1  4303 -[/1  4304  
-[/1  4305 -[/1  4306 -[/1  4307 -[/1  4308 +[/1  4309  
+[/1  4310 +[/1  4311 +[/1  4312 +[/1  4313 +[/1  4314  
+[/1  4315 +[/1  4316 +[/1  4317 -[/1  4318 -[/1  4319  
+[/1  4320 -[/1  4321 -[/1  4322 -[/1  4323 +[/1  4324  
-[/1  4325 -[/1  4326 -[/1  4327 +[/1  4328 -[/1  4329  
-[/1  4330 -[/1  4331 -[/1  4332 -[/1  4333 -[/1  4334  
+[/1  4335 +[/1  4336 -[/1  4337 -[/1  4338 -[/1  4339  
-[/1  4340 -[/1  4341 -[/1  4342 -[/1  4343 -[/1  4344  
-[/1  4345 +[/1  4346 +[/1  4347 -[/1  4348 +[/1  4349  
+[/1  4350 -[/1  4351 +[/1  4352 +[/1  4353 +[/1  4354  
-[/1  4355 +[/1  4356 -[/1  4357 -[/1  4358 -[/1  4359  
-[/1  4360 -[/1  4361 -[/1  4362 -[/1  4363 -[/1  4364  
-[/1  4365 -[/1  4366 -[/1  4367 +[/1  4368 -[/1  4369  
-[/1  4370 -[/1  4371 -[/1  4372 -[/1  4373 -[/1  4374  
-[/1  4375 -[/1  4376 +[/1  4377 +[/1  4378 -[/1  4379  
-[/1  4380 -[/1  4381 -[/1  4382 -[/1  4383 -[/1  4384  
-[/1  4385 +[/1  4386 -[/1  4387 -[/1  4388 -[/1  4389  
+[/1  4390 -[/1  4391 +[/1  4392 -[/1  4393 -[/1  4394  
; 
cnames
[1 C:\users\carvalhr\Desktop\tnt-win-no-tax-limit\RESUBMISSION\dna4.tnt ;
[2 C:\users\carvalhr\Desktop\tnt-win-no-tax-limit\RESUBMISSION\matrix_SPECIES_morphology_Oct42018.tnt ;
{4299 carapace,_number_of_longitudinal_keels zero one_median_ one_median_and_two_lateral; 
{4300 carapace,_median_keel perceptible_ridge_or_trace_in_intervertebral_sulci neither; 
{4301 carapace,_median_keel,_extent anterior_half_(V1-V2) anterior_and_posterior_halves_(V1-V5) posterior_half_(V4-V5) middle_(V2-V3); 
{4302 carapace,_median_keel,_height_continuity same_height_(continuous) height_varies_(discontinuous); 
{4303 carapace,_lateral_keels perceptible_ridge_or_trace_in_interpleural_sulci neither; 
{4304 carapace,_lateral_keels,_extent anterior_half_(P1-P2) anterior_and_posterior_halves_(P1-P4) posterior_half_(P3-P4) middle_(P2-P3); 
{4305 carapace,_lateral_keels,_position_relative_to_neural_series half_way_between_neural_series_and_peripherals closer_to_neural_series; 
{4306 carapace,_flared_posterior_peripherals present absent; 
{4307 carapace,_lateral_margins,_gutter_formed_by_peripherals_fourth_to_seventh absent present; 
{4308 carapace,_intercostal_fontanelles_in_adults absent present; 
{4309 carapace,_neural_bones,_number six seven eight nine; 
{4310 Suprapygals,_number one two three; 
{4311 costals,_medial_contact_of_costal_close_to_1st_and_2nd_neurals,_position anterior_to_interneural_suture at_the_interneural_suture posterior_to_interneural_suture; 
{4312 costals,_medial_contact_of_costal_close_to_2nd_and_3rd_neurals,_position anterior_to_interneural_suture at_the_interneural_suture posterior_to_interneural_suture; 
{4313 costals,_medial_contact_of_costal_close_to_3rd_and_4th_neurals,_position anterior_to_interneural_suture at_the_interneural_suture posterior_to_interneural_suture; 
{4314 costals,_medial_contact_of_costal_close_to_4th_and_5th_neurals,_position anterior_to_interneural_suture at_the_interneural_suture posterior_to_interneural_suture; 
{4315 costals,_medial_contact_of_costal_close_to_5th_and_6th_neurals,_position anterior_to_interneural_suture at_the_interneural_suture posterior_to_interneural_suture; 
{4316 costals,_medial_contact_of_costal_close_to_6th_and_7th_neurals,_position anterior_to_interneural_suture at_the_interneural_suture posterior_to_interneural_suture; 
{4317 costals,_medial_contact_of_costal_close_to_7th_and_8th_neurals,_position anterior_to_interneural_suture at_the_interneural_suture posterior_to_interneural_suture; 
{4318 carapace,_seventh_costal_bones,_medial_contact absent present; 
{4319 carapace,_eighth_costal_bones,_medial_contact absent present; 
{4320 carapace,_last_suprapygal,_contact_with_10th_peripheral,_extension absent small_or_barely_touching long_contact; 
{4321 carapace,_anterior_peripherals_(first_to_fourth),_serration absent present; 
{4322 carapace,_posterior_peripherals_(seventh_to_eleventh),_serration absent present; 
{4323 carapace,_cervical_scute present absent; 
{4324 carapace,_vertebral_scutes,_number five six seven; 
{4325 carapace,_cervical_scute,_notch_on_posterior_margin absent present; 
{4326 carapace,_cervical_scute,_median_keel absent present; 
{4327 nuchal,_ventral_view,_curved_protusion_behind_first_marginal absent present; 
{4328 carapace,_first_vertebral_scute,_anterior_and_posterior_margins,_relative_width anterior_margin_wider subequal posterior_margin_wider; 
{4329 carapace,_first_vertebral_scute,_anterolateral_step absent present; 
{4330 carapace,_third_vertebral_scute,_prominent_posterodorsal_projection absent present; 
{4331 carapace,_sulcus_between_third_vertebral_and_second_pleural,_shape convex,_rounded straight_or_partly_straight concave; 
{4332 Carapace,_sulcus_between_second_and_third_vertebral_scutes,_position_relative_to_neurals on_neural_III on_neural_II; 
{4333 Carapace,_sulcus_between_first_and_second_pleural_scutes,_anteromedial_projection absent present,_does_not_cross_the_suture_between_costal_I_and_II present,_crosses_the_suture_between_costal_I_and_II; 
{4334 Carapace,_sulcus_between_second_and_third_pleural_scutes,_anteromedial_projection absent present,_does_not_cross_the_suture_between_costal_III_and_IV present,_crosses_the_suture_between_costal_III_and_IV; 
{4335 carapace,_fourth_vertebral_scute,_anterior_margin,_position_relative_to_neural_bones lies_over_the_fourth_neural,_or_on_the_suture_between_the_fourth_and_fifth_neural lies_over_the_fifth_neural lies_over_the_sixth_neural,_or_on_the_suture_between_the_fifth_and_sixth_neural; 
{4336 carapace,_fourth_vertebral_scute,_posterior_margin,_position_relative_to_neural_bones over_the_sixth_neural,_or_suture_between_sixth_and_seventh_neurals on_the_seventh_neural,_or_on_the_suture_between_the_seventh_and_eighth_neural on_the_eighth_neural_or_on_the_homologue_of_the_eighth_neural_if_the_seventh_is_reduced posterior_to_the_last_neural_bone_or_on_its_posterior_suture; 
{4337 carapace,_suture_between_vertebral_I_and_pleural_I,_contact_with_marginal_scutes first_marginal sulcus_between_first_and_second_marginals second_marginal; 
{4338 carapace,_sulcus_between_first_and_second_pleural,_contact_with_marginal_scutes fourth_marginal sulcus_between_fourth_and_fifth_marginals fifth_marginal; 
{4339 carapace,_sulcus_between_second_and_third_pleural,_contact_with_marginal_scutes sixth_marginal sulcus_between_sixth_and_seventh_marginals seventh_marginal; 
{4340 carapace,_sulcus_between_third_and_fourth_pleural,_contact_with_marginal_scutes eighth_marginal sulcus_between_eighth_and_nineth_marginals nineth_marginal; 
{4341 carapace,_sulcus_between_fourth_pleural_and_fifth_vertebral,_contact_with_marginal_scutes tenth_marginal sulcus_between_tenth_and_eleventh_marginal eleventh_marginal; 
{4342 carapace,_fourth_marginal_scute,_contact_with_costals absent present; 
{4343 carapace,_sixth_marginal_scute,_contact_with_costals absent present; 
{4344 carapace,_pygal_bone,_subdivision_by_the_sulcus_between_the_twelfth_marginal_scutes none partial complete; 
{4345 carapace,_pygal_bone,_median_notch absent present; 
{4346 carapace,_first_vertebral_scute,_relation_between_length_and_width longer_than_wide as_long_as_wide wider_than_long; 
{4347 carapace,_fourth_vertebral_scute,_relation_between_length_and_width longer_than_wide as_long_as_wide wider_than_long; 
{4348 carapace,_anterior_musk_duct_foramen_or_notch present absent; 
{4349 carapace,_anterior_musk_duct_foramen_or_notch,_position in_peripheral_series at_suture_between_peripheral_and_axillary_buttress only_in_axillary_butress; 
{4350 peripherals,_anterior_musk_duct_foramen_or_notch,_position in_peripheral_II between_peripheral_II_and_III in_peripheral_III between_peripheral_III_and_IV in_peripheral_IV; 
{4351 carapace,_posterior_musk_duct_foramen_or_notch present absent; 
{4352 carapace,_posterior_musk_duct_foramen_or_notch,_position in_peripheral_series at_suture_between_peripheral_and_inguinal_buttress in_inguinal_butress; 
{4353 peripherals,_posterior_musk_duct_foramen_or_notch,_position in_peripheral_VI at_suture_between_peripheral_VI_and_peripheral_VII in_peripheral_VII in_peripheral_VIII; 
{4354 carapace,_axillary_buttress,_medial_extent entirely_absent not_reaching_first_costal_bones reaches_costal_suture in_clear_contact_with_first_costal_bones in_direct_contact_with_first_dorsal_rib; 
{4355 carapace,_inguinal_buttress,_medial_extent entirely_absent small,_no_contact_with_the_costal_bones reaches_coastal_suture in_clear_contact_with_costal_bones; 
{4356 carapace,_inguinal_buttress,_position_relative_to_costals at_fourth_costal between_fourth_and_fifth at_fifth_costal between_fifth_and_sixth_costal at_sixth_costal; 
{4357 carapace,_fifth_peripheral_bone,_medially-directed_pivoting_process_for_plastral_hinge absent present; 
{4358 second_costal,_rib_tip_insertion,_position within_fourth_peripheral between_fourth_and_fifth_peripheral; 
{4359 third_costal,_rib_tip_insertion,_position within_fifth_peripheral between_fifth_and_sixth_peripheral; 
{4360 fourth_costal,_rib_tip_insertion,_position within_sixth_peripheral between_sixth_and_seventh_peripheral; 
{4361 shell,_sutured_contact_between_plastron_and_carapace_(bridge) present absent,_attachment_by_connective_tissue; 
{4362 bridge,_fifth_marginal_scute,_contact_with_hyoplastron absent present; 
{4363 bridge,_fifth_marginal_scute,_midlateral_extension_over_hyoplastron absent present; 
{4364 bridge,_sixth_marginal_scute,_contact_with_hyoplastron absent present; 
{4365 bridge,_sixth_marginal_scute,_midlateral_extension_over_hyoplastron absent present; 
{4366 bridge._pectoral-abdominal_suture,_contacting_marginal_scute fifth_marginal sulcus_between_fifth_and_sixth_marginals sixth_marginal; 
{4367 hyoplastron/hypoplastron_suture,_contact_with_peripheral in_peripheral_V between_peripheral_V_and_VI in_peripheral_IV; 
{4368 plastron,_anterior_margin,_shape convex straight concave; 
{4369 plastron,_anterior_margin,_notch absent present; 
{4370 plastron,_anterior_margin,_lateral_spikes_or_tuberosities absent present; 
{4371 plastron,_anterior_margin,_gularohumeral_sulcus,_inflection absent present; 
{4372 gular_scute,_relation_between_length_and_width longer_than_wide as_long_as_wide wider_than_long twice_wider_than_long; 
{4373 epiplastron,_visceral_view,_gular_folding_lip,_extent closer_to_anterior_margin_(shorter_then_the_mid-lenght_of_epiplastra) around_the_mid-length_of_epiplastra_(around_50%) closer_to_entoplastron_margin_(longer_then_the_mid-length_of_epiplastra); 
{4374 epiplastron,_visceral_view,_gular_folding_lip,_medial_contact present,_folding_lips_meet_at_midline absent,_folding_lips_do_not_meet; 
{4375 epiplastron,_visceral_view,_step_posterior_to_gular_folding_lip absent present; 
{4376 epiplastron,_visceral_view,__overhanging_lip present absent; 
{4377 entoplastron,_dorsal_view,_posterior_pointed_projection absent present,_at_posteromedial_region,_may_not_touch_the_posterior_rim present,_at_posterior_rim; 
{4378 epiplastron,_dorsal_view,_posterolateral_projection,_length_and_shape not_clearly_differentiated_from_the_posterior_rim angled,_but_not_with_a_well_defined_shape well_developed,_pointed; 
{4379 entoplastron,_humeropectoral_sulcus,_position_relative_to_epi-hyo_suture posterior_to_the_posterior_margin_of_entoplastron intersecting_the_posterior_margin_of_entoplastron between_the_posterior_margin_of_entoplastron_and_the_epi-hyo_suture intersecting_epi-hyo_suture; 
{4380 entoplastron,_intersection_by_the_gularohumeral_sulcus completely_absent just_contacting_the_ento-epiplastron_suture intersecting; 
{4381 entoplastron,_ventral_view,_relation_between_anterior_and_posterior_areas_as_defined_by_the_epi-hyo_contact anterior_part_largest anterior_and_posterior_parts_subequal posterior_part_largest; 
{4382 pectoral_and_abdominal_scutes,_longitudinal_keel_medial_to_the_bridge absent present; 
{4383 axillary_scute present absent; 
{4384 inguinal_scute present absent; 
{4385 plastral_concavity_on_males absent present; 
{4386 hyo-hypoplastron_suture,_overlap_by_pectoro-abdominal_suture completely_absent partially_overlapping completely_overlapping; 
{4387 inguinal_buttress,_position_relative_to_hypoplastron-xiphiplastron_suture distant_(around_the_midpoint_of_the_length_of_the_hypoplastron) close_(posterior); 
{4388 plastron,_posterior_fontanelle_between_hypoplastron_and_xiphiplastron absent present; 
{4389 plastron,_femoral_scute,_contact_with_inguinal_scute absent present; 
{4390 xiphiplastron,_lateral_region_of_the_anterior_margin_in_dorsal_view,_shape_of_suture no_distinct_spiked_processes anterior_spiked_process anterior_and_posterior_spiked_processes posterior_spiked_process; 
{4391 xiphiplastron,_visceral_view,_lateral_lip/keel absent present; 
{4392 anal_notch,_depth deep shallow absent; 
{4393 anal_scutes,_fusion absent present; 
{4394 anal_notch,_shape triangular rounded rectangular; 
; 
 
proc/; 
